# Supplementary material for: Deep learning prediction of mild cognitive impairment conversion to Alzheimer’s disease at 3 years after diagnosis using longitudinal and whole-brain 3D MRI
Source: PeerJ Comput Sci. 2021 May 25;7:e560. doi: 10.7717/peerj-cs.560 (PMC8176545; doi:10.7717/peerj-cs.560)
Supplement: Supplemental Information 1 [file peerj-cs-07-560-s001.zip]

Archive with 21 entries (20 files):
- mci2ad/
- __MACOSX/._mci2ad
- mci2ad/normalize.py
- __MACOSX/mci2ad/._normalize.py
- mci2ad/data_split_ad_cn.py
- __MACOSX/mci2ad/._data_split_ad_cn.py
- mci2ad/make_data.py
- __MACOSX/mci2ad/._make_data.py
- mci2ad/cross_link.py
- __MACOSX/mci2ad/._cross_link.py
- mci2ad/data_saver.py
- __MACOSX/mci2ad/._data_saver.py
- mci2ad/data_split.py
- __MACOSX/mci2ad/._data_split.py
- mci2ad/test_ad_cn_data.py
- __MACOSX/mci2ad/._test_ad_cn_data.py
- mci2ad/callbacks.py
- __MACOSX/mci2ad/._callbacks.py
- mci2ad/train.py
- mci2ad/test_data.py
- __MACOSX/mci2ad/._test_data.py
