# Supplementary material for: Deep learning prediction of mild cognitive impairment conversion to Alzheimer’s disease at 3 years after diagnosis using longitudinal and whole-brain 3D MRI
Source: PeerJ Comput Sci. 2021 May 25;7:e560. doi: 10.7717/peerj-cs.560 (PMC8176545; doi:10.7717/peerj-cs.560)
Supplement: Supplemental Information 2 [file peerj-cs-07-560-s002.zip]

Archive with 12 entries (12 files):
- adni_classification_test.csv
- __MACOSX/._adni_classification_test.csv
- adni_classification_trainval.csv
- __MACOSX/._adni_classification_trainval.csv
- adni_prediction_progressiveMCI_12month.csv
- __MACOSX/._adni_prediction_progressiveMCI_12month.csv
- adni_prediction_progressiveMCI_initial.csv
- __MACOSX/._adni_prediction_progressiveMCI_initial.csv
- adni_prediction_stableMCI_12month.csv
- __MACOSX/._adni_prediction_stableMCI_12month.csv
- adni_prediction_stableMCI_initial.csv
- __MACOSX/._adni_prediction_stableMCI_initial.csv
