# Supplementary material for: Deep learning prediction of mild cognitive impairment conversion to Alzheimer’s disease at 3 years after diagnosis using longitudinal and whole-brain 3D MRI
Source: PeerJ Comput Sci. 2021 May 25;7:e560. doi: 10.7717/peerj-cs.560 (PMC8176545; doi:10.7717/peerj-cs.560)
Supplement: Supplemental Information 2 [file peerj-cs-07-560-s002.zip › adni_classification_test.csv]

Subject ID	Phase	Sex	Research Group	Visit	Study Date	Age	Description	Image ID	Months since baseline
002_S_0295	ADNI 1	M	CN	ADNI1/GO Month 12	2007-05-25	86.0	MPR; GradWarp; B1 Correction; N3 <- MP-RAGE	64023	13.20766340171256
002_S_0413	ADNI 1	F	CN	ADNI1/GO Month 12	2007-06-01	77.5	MPR; GradWarp; B1 Correction; N3 <- MP-RAGE	60007	12.977679213125526
002_S_0559	ADNI 1	M	CN	ADNI1/GO Month 12	2007-07-13	80.5	MPR; GradWarp; B1 Correction; N3 <- MP-RAGE	74563	13.66763177888663
002_S_0685	ADNI 1	F	CN	ADNI1/GO Month 12	2007-08-02	90.8	MPR; GradWarp; B1 Correction; N3 <- MP-RAGE	74173	12.87911456087394
002_S_0938	ADNI 1	F	AD	ADNI1/GO Month 12	2007-10-23	83.3	MPR; GradWarp; B1 Correction; N3 <- MP-RAGE	81311	12.583420604119182
003_S_4555	ADNI 2	F	CN	ADNI2 Year 1 Visit	2013-05-21	67.1	MT1; GradWarp; N3m <- Sag IR-SPGR	544642	14.521858765067044
003_S_5165	ADNI 2	M	AD	ADNI2 Month 3 MRI-New Pt	2013-08-16	79.2	MT1; GradWarp; N3m <- Sag IR-SPGR	391086	3.0226493357153124
005_S_0553	ADNI 1	M	CN	ADNI1/GO Month 12	2007-06-14	85.8	MPR; GradWarp; B1 Correction; N3 <- MP-RAGE	71311	11.992032690609664
005_S_0814	ADNI 1	F	AD	ADNI1/GO Month 12	2007-10-11	72.2	MPR; GradWarp; B1 Correction; N3 <- MP-RAGE	78699	13.371937822131871
005_S_0929	ADNI 1	M	AD	ADNI1/GO Month 6	2007-05-09	82.7	MPR; GradWarp; B1 Correction; N3 <- MP-RAGE	73546	7.195219614365798
005_S_4707	ADNI 2	M	AD	ADNI2 Year 1 Visit	2013-06-18	69.1	MT1; N3m <- Sag IR-FSPGR	377887	13.109098749460975
005_S_4910	ADNI 2	F	AD	ADNI2 Year 1 Visit	2013-10-08	82.7	MT1; N3m <- Sag IR-FSPGR	398259	12.55056572003532
006_S_4153	ADNI 2	M	AD	ADNI2 Year 1 Visit	2012-09-18	80.5	MT1; N3m <- MPRAGE	340480	13.536212242551182
007_S_4516	ADNI 2	M	CN	ADNI2 Year 1 Visit	2013-03-13	72.5	MT1; GradWarp; N3m <- Sag IR-SPGR	369496	12.944824329041664
009_S_4612	ADNI 2	F	CN	ADNI2 Year 1 Visit	2013-05-01	69.6	MT1; GradWarp; N3m <- MPRAGE	431843	13.076243865377112
009_S_5027	ADNI 2	M	AD	ADNI2 Year 1 Visit	2014-01-22	76.8	MT1; GradWarp; N3m <- MPRAGE	413085	13.766196431138216
010_S_4345	ADNI 2	M	CN	ADNI2 Year 1 Visit	2013-03-12	71.1	MT1; N3m <- MPRAGE	364660	13.569067126635044
011_S_0005	ADNI 1	M	CN	ADNI1/GO Month 12	2006-09-05	74.8	MPR; GradWarp; B1 Correction; N3 <- MPRAGE	31893	12.09059734286125
011_S_0053	ADNI 1	M	AD	ADNI1/GO Month 12	2006-11-28	81.2	MPR; GradWarp; B1 Correction; N3 <- MPRAGE	66940	12.452001067783733
011_S_4105	ADNI 2	F	CN	ADNI2 Year 1 Visit	2012-08-06	72.0	MT1; GradWarp; N3m <- MPRAGE	331851	12.977679213125526
011_S_4845	ADNI 2	F	AD	ADNI2 Year 1 Visit	2013-07-08	69.0	MT1; GradWarp; N3m <- MPRAGE	388376	11.860613154274215
012_S_1133	ADNI 1	F	CN	ADNI1/GO Month 12	2008-02-04	81.1	MPR; ; N3 <- MPRAGE AUTOSHIM ON	96217	12.747695024538492
012_S_4545	ADNI 2	F	CN	ADNI2 Year 1 Visit	2013-03-25	68.1	MT1; N3m <- MPRAGE	369052	12.353436415532146
012_S_4643	ADNI 2	F	CN	ADNI2 Year 1 Visit	2013-04-22	66.2	MT1; N3m <- MPRAGE	370071	12.353436415532146
013_S_0502	ADNI 1	M	CN	ADNI1/GO Month 12	2007-09-17	76.3	MPR; GradWarp; B1 Correction; N3 <- MPRAGE	87212	13.766196431138216
013_S_1161	ADNI 1	M	AD	ADNI1/GO Month 6	2007-07-02	80.4	MPR; GradWarp; B1 Correction; N3 <- MPRAGE	76565	6.373847512269246
013_S_1205	ADNI 1	M	AD	ADNI1/GO Month 12	2008-01-24	84.2	MPR; GradWarp; B1 Correction; N3 <- MPRAGE	91449	12.419146183699871
013_S_5071	ADNI 2	M	AD	ADNI2 Year 1 Visit	2014-02-11	77.1	MT1; GradWarp; N3m <- MPRAGE_ND	415828	11.959177806525801
014_S_4080	ADNI 2	F	CN	ADNI2 Year 1 Visit	2012-06-21	79.7	MT1; GradWarp; N3m <- MPRAGE	315344	12.189161995112835
016_S_0991	ADNI 1	F	AD	ADNI1/GO Month 12	2007-12-13	87.5	MPR; GradWarp; B1 Correction; N3 <- MPRAGE	88023	13.371937822131871
016_S_5032	ADNI 2	F	AD	ADNI2 Year 1 Visit	2014-01-20	78.8	MT1; GradWarp; N3m <- Sag IR-SPGR	421251	13.700486662970492
018_S_4257	ADNI 2	M	CN	ADNI2 Month 6-New Pt	2012-07-31	79.8	MT1; N3m <- MPRAGE	322463	9.232222427565247
018_S_4349	ADNI 2	F	CN	ADNI2 Year 1 Visit	2012-11-28	72.5	MT1; N3m <- MPRAGE	775815	12.452001067783733
019_S_4367	ADNI 2	F	CN	ADNI2 Year 1 Visit	2012-11-19	66.2	MT1; N3m <- MPRAGE	349631	11.663483849771042
019_S_4549	ADNI 2	M	AD	ADNI2 Year 1 Visit	2013-03-13	80.0	MT1; N3m <- MPRAGE	364673	10.644982443171317
019_S_4835	ADNI 2	M	CN	ADNI2 Year 1 Visit	2013-07-24	80.4	MT1; N3m <- MPRAGE	388411	12.452001067783733
020_S_0883	ADNI 1	F	CN	ADNI1/GO Month 12	2008-01-08	77.4	MPR; GradWarp; B1 Correction; N3 <- MPRAGE	88260	15.770344360253803
020_S_0899	ADNI 1	F	CN	ADNI1/GO Month 12	2008-01-09	81.4	MPR; GradWarp; B1 Correction; N3 <- MPRAGE	124821	15.474650403499044
021_S_0753	ADNI 1	M	AD	ADNI1/GO Month 12	2007-09-13	66.7	MPR; GradWarp; N3 <- MP-RAGE	78868	13.306228053964148
021_S_0984	ADNI 1	M	CN	ADNI1/GO Month 12	2007-12-13	77.8	MPR; GradWarp; N3 <- MP-RAGE	88032	13.66763177888663
021_S_4335	ADNI 2	F	CN	ADNI2 Year 1 Visit	2012-11-14	72.8	MT1; GradWarp; N3m <- Sag IR-SPGR	349363	12.123452226945112
022_S_4266	ADNI 2	F	CN	ADNI2 Year 1 Visit	2013-02-15	71.2	MT1; GradWarp; N3m <- MPRAGE	363030	15.047536910408837
023_S_0061	ADNI 1	F	CN	ADNI1/GO Month 12	2006-12-06	78.2	MPR; GradWarp; B1 Correction; N3 <- MPRAGE	81873	12.222016879196698
023_S_0081	ADNI 1	M	CN	ADNI1/GO Month 12	2007-01-16	71.7	MPR; GradWarp; B1 Correction; N3 <- MPRAGE	52021	12.189161995112835
023_S_0083	ADNI 1	M	AD	ADNI1/GO Month 12	2007-01-08	74.3	MPR; GradWarp; B1 Correction; N3 <- MPRAGE	52030	12.813404792706216
023_S_0093	ADNI 1	F	AD	ADNI1/GO Month 12	2007-02-13	78.5	MPR; GradWarp; B1 Correction; N3 <- MPRAGE	62411	13.339082938048008
023_S_1289	ADNI 1	F	AD	ADNI1/GO Month 6	2007-08-10	78.0	MPR; GradWarp; B1 Correction; N3 <- MPRAGE	73918	5.881024251011314
024_S_4084	ADNI 2	F	CN	ADNI2 Year 1 Visit	2012-07-19	69.6	MT1; GradWarp; N3m <- MPRAGE	321460	13.109098749460975
027_S_0074	ADNI 1	M	CN	ADNI1/GO Month 12	2006-12-27	79.4	MPR; GradWarp; B1 Correction; N3 <- MP-RAGE	47070	12.583420604119182
027_S_0404	ADNI 1	F	AD	ADNI1/GO Month 12	2007-05-09	88.9	MPR; GradWarp; B1 Correction; N3 <- MP-RAGE	82213	12.386291299616008
027_S_0850	ADNI 1	M	AD	ADNI1/GO Month 12	2007-09-26	79.3	MPR; GradWarp; B1 Correction; N3 <- MP-RAGE	94796	12.649130372286905
027_S_4801	ADNI 2	M	AD	ADNI2 Year 1 Visit	2013-07-23	78.9	MT1; N3m <- Sag IR-FSPGR	432437	12.681985256370767
027_S_4964	ADNI 2	M	AD	ADNI2 Year 1 Visit	2013-10-08	82.0	MT1; N3m <- Sag IR-FSPGR	432775	12.057742458777387
029_S_0824	ADNI 1	F	CN	ADNI1/GO Month 12	2007-09-14	77.3	MPR; GradWarp; B1 Correction; N3 <- MP-RAGE	81945	12.747695024538492
029_S_0843	ADNI 1	M	CN	ADNI1/GO Month 12	2007-11-19	71.8	MPR; GradWarp; B1 Correction; N3 <- MP-RAGE	88412	14.193309924228423
029_S_0866	ADNI 1	F	CN	ADNI1/GO Month 12	2007-10-30	81.3	MPR; GradWarp; B1 Correction; N3 <- MP-RAGE	82273	13.536212242551182
029_S_0999	ADNI 1	M	AD	ADNI1/GO Month 6	2007-09-17	71.7	MPR; GradWarp; B1 Correction; N3 <- MP-RAGE	78911	9.560771268403869
029_S_4385	ADNI 2	F	CN	ADNI2 Year 1 Visit	2013-03-05	69.4	MT1; GradWarp; N3m <- Sag IR-FSPGR	431725	12.616275488203042
029_S_4585	ADNI 2	M	CN	ADNI2 Year 1 Visit	2013-05-22	66.6	MT1; GradWarp; N3m <- Sag IR-FSPGR	431824	13.141953633544837
031_S_0554	ADNI 1	M	AD	ADNI1/GO Month 12	2007-06-18	72.8	MPR; GradWarp; N3 <- MP-RAGE	89756	12.846259676790078
031_S_0618	ADNI 1	M	CN	ADNI1/GO Month 12	2007-07-02	76.1	MPR; GradWarp; N3 <- MP-RAGE	72187	12.846259676790078
032_S_0400	ADNI 1	M	AD	ADNI1/GO Month 12	2007-05-18	70.4	MPR; ; N3 <- MPRAGE	83065	13.010534097209389
032_S_1037	ADNI 1	M	AD	ADNI1/GO Month 6	2007-05-17	74.3	MPR; ; N3 <- MPRAGE	83070	6.43955728043697
032_S_4277	ADNI 2	F	CN	ADNI2 Year 1 Visit	2012-11-01	72.6	MT1; GradWarp; N3m <- MPRAGE	349228	12.452001067783733
032_S_4348	ADNI 2	F	CN	ADNI2 Month 6-New Pt	2012-07-06	66.9	MT1; GradWarp; N3m <- MPRAGE	322258	7.589478223372143
032_S_4429	ADNI 2	M	CN	ADNI2 Year 1 Visit	2013-02-07	78.2	MT1; GradWarp; N3m <- MPRAGE	363270	13.569067126635044
033_S_0516	ADNI 1	M	CN	ADNI1/GO Month 12	2007-06-08	88.8	MPR; GradWarp; B1 Correction; N3 <- MP-RAGE	66555	12.55056572003532
033_S_0741	ADNI 1	F	CN	ADNI1/GO Month 12	2007-08-10	81.4	MPR; GradWarp; B1 Correction; N3 <- MP-RAGE	74022	12.71484014045463
033_S_1086	ADNI 1	M	CN	ADNI1/GO Month 12	2007-12-05	82.5	MPR; GradWarp; B1 Correction; N3 <- MP-RAGE	92353	11.959177806525801
033_S_4176	ADNI 2	M	CN	ADNI2 Year 1 Visit	2012-09-07	85.2	MT1; GradWarp; N3m <- MPRAGE_ Sag - NO ANGLE=	338656	12.452001067783733
033_S_4179	ADNI 2	M	CN	ADNI2 Year 1 Visit	2012-09-05	84.1	MT1; GradWarp; N3m <- MPRAGE_ Sag - NO ANGLE=	338634	12.484855951867594
033_S_5013	ADNI 2	F	AD	ADNI2 Year 1 Visit	2013-12-02	69.5	MT1; GradWarp; N3m <- MPRAGE	401983	12.813404792706216
035_S_4082	ADNI 2	M	CN	ADNI2 Year 1 Visit	2012-08-01	76.6	MT1; GradWarp; N3m <- MPRAGE	326551	13.141953633544837
035_S_4783	ADNI 2	M	AD	ADNI2 Year 1 Visit	2013-09-18	84.5	MT1; GradWarp; N3m <- MPRAGE	398325	14.554713649150907
036_S_0577	ADNI 1	F	AD	ADNI1/GO Month 12	2007-06-06	73.5	MPR; GradWarp; B1 Correction; N3 <- MPRAGE	72194	12.353436415532146
036_S_0813	ADNI 1	M	CN	ADNI1/GO Month 12	2007-09-27	74.0	MPR; GradWarp; B1 Correction; N3 <- MPRAGE	79921	13.076243865377112
036_S_1001	ADNI 1	M	AD	ADNI1/GO Month 12	2007-11-30	70.5	MPR; GradWarp; B1 Correction; N3 <- MPRAGE	85949	12.320581531448285
036_S_4389	ADNI 2	M	CN	ADNI2 Year 1 Visit	2013-01-22	82.3	MT1; N3m <- MPRAGE	358043	13.536212242551182
037_S_4028	ADNI 2	F	CN	ADNI2 Year 1 Visit	2012-05-07	64.6	MT1; GradWarp; N3m <- MPRAGE	306770	12.419146183699871
037_S_4308	ADNI 2	M	CN	ADNI2 Year 1 Visit	2013-02-11	75.1	MT1; GradWarp; N3m <- MPRAGE	363302	11.729193617938767
041_S_0262	ADNI 1	M	CN	ADNI1/GO Month 12	2007-04-27	87.0	MPR; GradWarp; B1 Correction; N3 <- MPRAGE	87603	13.339082938048008
041_S_1002	ADNI 1	F	CN	ADNI1/GO Month 12	2007-12-11	77.5	MPR; GradWarp; B1 Correction; N3 <- MPRAGE	87264	12.09059734286125
041_S_1368	ADNI 1	F	AD	ADNI1/GO Month 12	2008-03-24	76.3	MPR; GradWarp; B1 Correction; N3 <- MPRAGE	102386	12.649130372286905
041_S_4200	ADNI 2	F	CN	ADNI2 Year 1 Visit	2012-10-17	71.4	MT1; GradWarp; N3m <- MPRAGE	350486	12.911969444957801
041_S_4427	ADNI 2	M	CN	ADNI2 Year 1 Visit	2013-01-08	72.5	MT1; GradWarp; N3m <- MPRAGE	358077	12.681985256370767
051_S_5005	ADNI 2	M	AD	ADNI2 Year 1 Visit	2013-12-11	79.3	MT1; GradWarp; N3m <- MPRAGE	416067	13.141953633544837
053_S_5070	ADNI 2	M	AD	ADNI2 Year 1 Visit	2014-02-21	72.4	MT1; N3m <- MPRAGE	437705	12.681985256370767
057_S_0474	ADNI 1	F	AD	ADNI1/GO Month 12	2007-05-23	78.5	MPR; GradWarp; B1 Correction; N3 <- MPRAGE	64217	12.649130372286905
057_S_1379	ADNI 1	M	AD	ADNI1/GO Month 12	2008-04-09	88.9	MPR; GradWarp; B1 Correction; N3 <- MPRAGE	109130	12.649130372286905
062_S_0578	ADNI 1	F	CN	ADNI1/GO Month 12	2007-06-11	78.2	MPR; GradWarp; B1 Correction; N3 <- MPRAGE	72305	12.386291299616008
062_S_0690	ADNI 1	M	AD	ADNI1/GO Month 12	2007-07-31	80.8	MPR; GradWarp; B1 Correction; N3 <- MPRAGE	73144	12.419146183699871
062_S_0730	ADNI 1	F	AD	ADNI1/GO Month 12	2007-08-08	71.8	MPR; GradWarp; B1 Correction; N3 <- MPRAGE	85958	12.649130372286905
062_S_0793	ADNI 1	M	AD	ADNI1/GO Month 12	2007-09-11	70.1	MPR; GradWarp; B1 Correction; N3 <- MPRAGE	82350	12.583420604119182
067_S_0019	ADNI 1	F	CN	ADNI1/GO Month 12	2006-12-08	74.3	MPR; GradWarp; B1 Correction; N3 <- MPRAGE	64250	13.864761083389803
067_S_0059	ADNI 1	F	CN	ADNI1/GO Month 12	2006-12-19	72.0	MPR; GradWarp; B1 Correction; N3 <- MPRAGE	63022	12.222016879196698
068_S_0210	ADNI 1	F	CN	ADNI1/GO Month 12	2007-05-01	73.7	MPR; ; N3 <- ADNI MPRAGE	72433	14.423294112815459
068_S_0473	ADNI 1	M	CN	ADNI1/GO Month 12	2007-05-01	73.7	MPR; ; N3 <- ADNI MPRAGE	72443	11.926322922441939
068_S_1191	ADNI 1	M	CN	ADNI Baseline	2007-02-06	79.0	MPR; ; N3 <- ADNI MPRAGE	70785	0.4599683771740693
068_S_4174	ADNI 2	F	CN	ADNI2 Year 1 Visit	2012-10-29	75.0	MT1; GradWarp; N3m <- MPRAGE	415805	14.357584344647734
068_S_4424	ADNI 2	F	CN	ADNI2 Month 6-New Pt	2012-11-13	67.1	MT1; GradWarp; N3m <- MPRAGE	349341	10.710692211339042
068_S_4859	ADNI 2	M	AD	ADNI2 Month 3 MRI-New Pt	2012-12-10	72.7	MT1; GradWarp; N3m <- MPRAGE	351517	4.23828004681821
073_S_4559	ADNI 2	F	CN	ADNI2 Year 1 Visit	2013-04-19	68.6	MT1; GradWarp; N3m <- MPRAGE	371723	13.799051315222078
073_S_4762	ADNI 2	M	CN	ADNI2 Month 6-New Pt	2013-03-06	74.6	MT1; GradWarp; N3m <- MPRAGE	363231	9.396496847984558
073_S_4795	ADNI 2	M	CN	ADNI2 Month 6-New Pt	2013-04-03	62.1	MT1; GradWarp; N3m <- MPRAGE	371726	9.88932010924249
073_S_5023	ADNI 2	F	CN	ADNI2 Month 6-New Pt	2013-04-03	64.4	MT1; GradWarp; N3m <- MPRAGE	371739	9.659335920655455
082_S_1256	ADNI 1	F	CN	ADNI1/GO Month 12	2008-03-03	72.7	MPR; GradWarp; B1 Correction; N3 <- MPRAGE	99094	12.517710835951457
082_S_4090	ADNI 2	M	CN	ADNI2 Year 1 Visit	2012-07-09	72.5	MT1; GradWarp; N3m <- MPRAGE	322521	12.649130372286905
082_S_4224	ADNI 2	M	CN	ADNI2 Year 1 Visit	2012-10-10	76.3	MT1; GradWarp; N3m <- MPRAGE	342504	12.649130372286905
082_S_4339	ADNI 2	M	CN	ADNI2 Year 1 Visit	2012-12-10	85.5	MT1; GradWarp; N3m <- MPRAGE	351515	13.04338898129325
094_S_0711	ADNI 1	M	CN	ADNI1/GO Month 12	2007-08-23	78.5	MPR; GradWarp; B1 Correction; N3 <- MP-RAGE	75650	13.437647590299596
094_S_1027	ADNI 1	F	AD	ADNI1/GO Month 12	2007-11-15	70.2	MPR; GradWarp; B1 Correction; N3 <- MP-RAGE	91024	12.649130372286905
094_S_1102	ADNI 1	F	AD	ADNI1/GO Month 6	2007-06-21	73.4	MPR; GradWarp; B1 Correction; N3 <- MP-RAGE	72516	6.8666707735271775
094_S_1241	ADNI 1	M	CN	ADNI1/GO Month 12	2008-03-06	73.3	MPR; GradWarp; B1 Correction; N3 <- MP-RAGE	102083	12.616275488203042
094_S_1397	ADNI 1	F	AD	ADNI1/GO Month 12	2008-05-15	56.2	MPR; GradWarp; B1 Correction; N3 <- MP-RAGE	124920	12.649130372286905
098_S_4201	ADNI 2	F	AD	ADNI2 Month 6-New Pt	2012-04-03	64.7	MT1; GradWarp; N3m <- Sag IR-SPGR	322298	6.636686584940143
098_S_4275	ADNI 2	M	CN	ADNI2 Month 6-New Pt	2012-06-07	73.5	MT1; GradWarp; N3m <- Sag IR-SPGR	314486	7.688042875623729
099_S_0040	ADNI 1	M	CN	ADNI1/GO Month 12	2007-01-10	74.5	MPR; GradWarp; B1 Correction; N3 <- MPRAGE	47880	14.554713649150907
099_S_0352	ADNI 1	F	CN	ADNI1/GO Month 12	2007-04-13	78.2	MPR; GradWarp; B1 Correction; N3 <- MPRAGE	67741	12.189161995112835
099_S_0372	ADNI 1	M	AD	ADNI1/GO Month 12	2007-05-15	80.2	MPR; GradWarp; B1 Correction; N3 <- MPRAGE	65450	12.780549908622353
099_S_0470	ADNI 1	F	AD	ADNI1/GO Month 12	2007-05-17	87.8	MPR; GradWarp; B1 Correction; N3 <- MPRAGE	88562	12.222016879196698
100_S_1062	ADNI 1	M	AD	ADNI1/GO Month 6	2007-05-17	82.5	MPR; ; N3 <- ADNI-R11-ASASO-MPRAGE	82565	6.078153555514487
109_S_1013	ADNI 1	M	CN	ADNI1/GO Month 6	2007-06-20	78.6	MPR; GradWarp; B1 Correction; N3 <- MPRAGE	82368	7.359494034785109
109_S_1157	ADNI 1	F	AD	ADNI1/GO Month 12	2008-01-23	86.0	MPR; GradWarp; B1 Correction; N3 <- MPRAGE	128788	12.649130372286905
114_S_0166	ADNI 1	F	CN	ADNI1/GO Month 12	2007-02-26	73.6	MPR; GradWarp; B1 Correction; N3 <- MPRAGE	68133	12.517710835951457
114_S_0374	ADNI 1	F	AD	ADNI1/GO Month 12	2007-04-20	77.0	MPR; GradWarp; B1 Correction; N3 <- MPRAGE	68599	12.320581531448285
116_S_0392	ADNI 1	F	AD	ADNI1/GO Month 12	2007-06-15	85.7	MPR; GradWarp; B1 Correction; N3 <- MPRAGE	72804	12.320581531448285
116_S_0487	ADNI 1	M	AD	ADNI1/GO Month 12	2007-06-18	77.6	MPR; GradWarp; B1 Correction; N3 <- MPRAGE	92419	12.55056572003532
116_S_1083	ADNI 1	F	AD	ADNI1/GO Month 6	2007-05-25	72.5	MPR; GradWarp; B1 Correction; N3 <- MPRAGE	72827	6.472412164520832
116_S_4010	ADNI 2	F	CN	ADNI2 Year 1 Visit	2012-04-18	71.9	MT1; GradWarp; N3m <- MPRAGE	305474	12.616275488203042
116_S_4732	ADNI 2	M	AD	ADNI2 Year 1 Visit	2013-06-20	78.4	MT1; GradWarp; N3m <- MPRAGE	432428	12.649130372286905
123_S_0088	ADNI 1	M	AD	ADNI1/GO Month 12	2007-02-05	66.8	MPR; ; N3 <- ADNI MPRAGE	122734	12.977679213125526
123_S_0094	ADNI 1	F	AD	ADNI1/GO Month 12	2007-01-10	71.8	MPR; ; N3 <- ADNI MPRAGE	80726	12.419146183699871
123_S_0162	ADNI 1	M	AD	ADNI1/GO Month 12	2007-05-02	73.1	MPR; ; N3 <- ADNI MPRAGE	66701	14.718988069570218
123_S_0298	ADNI 1	M	CN	ADNI1/GO Month 12	2007-05-09	77.7	MPR; ; N3 <- ADNI MPRAGE	66706	12.911969444957801
126_S_0605	ADNI 1	F	CN	ADNI1/GO Month 12	2007-06-19	76.7	MPR; GradWarp; B1 Correction; N3 <- SAG MP-RAGE	72853	12.123452226945112
127_S_0260	ADNI 1	F	CN	ADNI1/GO Month 12	2007-05-08	79.9	MPR; GradWarp; B1 Correction; N3 <- MP-RAGE	63564	13.50335735846732
127_S_0431	ADNI 1	M	AD	ADNI1/GO Month 12	2007-06-28	85.3	MPR; GradWarp; B1 Correction; N3 <- MP-RAGE	80736	13.371937822131871
127_S_1382	ADNI 1	M	AD	ADNI1/GO Month 12	2008-04-24	65.4	MPR; GradWarp; B1 Correction; N3 <- MP-RAGE	105480	13.306228053964148
127_S_4500	ADNI 2	F	AD	ADNI2 Year 1 Visit	2013-04-11	91.5	MT1; N3m <- Sag IR-FSPGR	431813	14.061890387892975
127_S_4843	ADNI 2	F	CN	ADNI2 Year 1 Visit	2013-08-26	74.5	MT1; N3m <- Sag IR-FSPGR	432444	13.273373169880285
127_S_5056	ADNI 2	M	AD	ADNI2 Year 1 Visit	2014-02-06	86.5	MT1; N3m <- Sag IR-FSPGR	414367	13.109098749460975
127_S_5058	ADNI 2	M	AD	ADNI2 Year 1 Visit	2014-01-13	62.8	MT1; N3m <- Sag IR-FSPGR	432841	12.09059734286125
127_S_5067	ADNI 2	M	AD	ADNI2 Year 1 Visit	2014-01-28	81.6	MT1; N3m <- Sag IR-FSPGR	418789	11.762048502022628
128_S_0230	ADNI 1	M	CN	ADNI1/GO Month 12	2007-03-22	81.1	MPR; GradWarp; B1 Correction; N3 <- SAG 3D MPRAGE	68848	12.452001067783733
128_S_0266	ADNI 1	M	AD	ADNI1/GO Month 12	2007-04-12	86.6	MPR; GradWarp; B1 Correction; N3 <- SAG 3D MPRAGE	68914	12.681985256370767
128_S_0272	ADNI 1	F	CN	ADNI1/GO Month 12	2007-05-02	71.6	MPR; GradWarp; B1 Correction; N3 <- SAG 3D MPRAGE	69218	13.339082938048008
128_S_0310	ADNI 1	M	AD	ADNI1/GO Month 12	2007-04-23	83.9	MPR; GradWarp; B1 Correction; N3 <- SAG 3D MPRAGE	68950	12.977679213125526
128_S_4599	ADNI 2	M	CN	ADNI2 Year 1 Visit	2013-05-14	61.1	MT1; GradWarp; N3m <- MPRAGE	488765	13.897615967473664
128_S_4774	ADNI 2	M	AD	ADNI2 Year 1 Visit	2013-07-23	87.0	MT1; GradWarp; N3m <- SAG MPRAGE NO ANGLE	384829	13.04338898129325
128_S_4832	ADNI 2	M	CN	ADNI2 Year 1 Visit	2013-08-01	70.8	MT1; GradWarp; N3m <- SAG MPRAGE NO ANGLE	388834	12.747695024538492
130_S_0956	ADNI 1	F	AD	ADNI1/GO Month 12	2007-11-01	65.0	MPR; GradWarp; B1 Correction; N3 <- SAG MP-RAGE	82690	12.386291299616008
130_S_4641	ADNI 2	F	AD	ADNI2 Year 1 Visit	2013-04-12	74.7	MT1; N3m <- MPRAGE	431857	12.25487176328056
130_S_4971	ADNI 2	M	AD	ADNI2 Month 6-New Pt	2013-05-03	77.1	MT1; N3m <- MPRAGE	432781	6.505267048604694
130_S_4982	ADNI 2	F	AD	ADNI2 Year 1 Visit	2013-10-25	59.3	MT1; N3m <- MPRAGE	416096	12.057742458777387
130_S_4990	ADNI 2	F	AD	ADNI2 Month 6-New Pt	2013-04-26	75.7	MT1; N3m <- MPRAGE	432787	5.979588903262901
131_S_5138	ADNI 2	M	AD	ADNI2 Month 3 MRI-New Pt	2013-07-02	60.9	MT1; N3m <- MPRAGE	382251	2.9897944516314503
133_S_0525	ADNI 1	F	CN	ADNI1/GO Month 12	2007-07-26	71.3	MPR; GradWarp; B1 Correction; N3 <- MP-RAGE	72934	13.864761083389803
135_S_4446	ADNI 2	F	CN	ADNI2 Year 1 Visit	2013-01-22	69.5	MT1; GradWarp; N3m <- MPRAGE	357677	12.189161995112835
135_S_4598	ADNI 2	F	CN	ADNI2 Year 1 Visit	2013-03-28	66.2	MT1; GradWarp; N3m <- MPRAGE	377189	12.25487176328056
136_S_0196	ADNI 1	F	CN	ADNI1/GO Month 12	2007-05-07	79.1	MPR; GradWarp; B1 Correction; N3 <- MP-RAGE	63827	12.649130372286905
137_S_0301	ADNI 1	F	CN	ADNI1/GO Month 12	2007-05-07	74.7	MPR; GradWarp; N3 <- MP-RAGE	89088	13.240518285796423
137_S_0841	ADNI 1	F	AD	ADNI1/GO Month 6	2007-04-26	77.7	MPR; GradWarp; N3 <- MP-RAGE	91216	6.932380541694902
137_S_1041	ADNI 1	M	AD	ADNI1/GO Month 12	2007-12-12	72.1	MPR; GradWarp; N3 <- MP-RAGE	86260	13.076243865377112
137_S_4672	ADNI 2	M	AD	ADNI2 Year 1 Visit	2013-05-01	68.0	MT1; N3m <- MPRAGE	371443	12.484855951867594
137_S_4756	ADNI 2	M	AD	ADNI2 Year 1 Visit	2013-06-24	85.4	MT1; N3m <- MPRAGE	379969	12.780549908622353
141_S_0790	ADNI 1	F	AD	ADNI1/GO Month 12	2007-12-04	84.7	MPR; GradWarp; B1 Correction; N3 <- MPRAGE	102145	14.78469783773794
153_S_4139	ADNI 2	F	CN	ADNI2 Month 6-New Pt	2012-03-14	71.3	MT1; GradWarp; N3m <- MPRAGE	291030	7.096654962114211
153_S_4151	ADNI 2	M	CN	ADNI2 Year 1 Visit	2012-08-14	73.4	MT1; GradWarp; N3m <- MPRAGE	335414	11.893468038358078
941_S_1194	ADNI 1	M	CN	ADNI1/GO Month 12	2008-03-25	86.0	MPR; GradWarp; B1 Correction; N3 <- MPRAGE	103730	14.1276001560607
941_S_1203	ADNI 1	M	CN	ADNI1/GO Month 6	2007-10-13	84.1	MPR; GradWarp; B1 Correction; N3 <- MPRAGE	98901	8.443705209552558
