# Supplementary material for: Deep learning prediction of mild cognitive impairment conversion to Alzheimer’s disease at 3 years after diagnosis using longitudinal and whole-brain 3D MRI
Source: PeerJ Comput Sci. 2021 May 25;7:e560. doi: 10.7717/peerj-cs.560 (PMC8176545; doi:10.7717/peerj-cs.560)
Supplement: Supplemental Information 2 [file peerj-cs-07-560-s002.zip › adni_classification_trainval.csv]

Image ID_x	Is_AD	Subject ID	Phase	Sex	Visit	Study Date	Age	Description	Image ID_y	Months since baseline
48616	1	002_S_0619	ADNI 1	M	ADNI1/GO Month 12	2007-06-22	78.6	MPR; GradWarp; N3 <- MP-RAGE	67860	12.681985256370767
40730	1	002_S_0816	ADNI 1	M	ADNI1/GO Month 6	2007-04-11	71.5	MPR; GradWarp; B1 Correction; N3 <- MP-RAGE	60464	7.359494034785109
40753	1	002_S_0955	ADNI 1	F	ADNI1/GO Month 6	2007-05-10	78.9	MPR; GradWarp; B1 Correction; N3 <- MP-RAGE	85546	6.932380541694902
40816	1	002_S_1018	ADNI 1	F	ADNI1/GO Month 12	2007-12-07	71.8	MPR; GradWarp; B1 Correction; N3 <- MP-RAGE	87203	12.25487176328056
62376	0	002_S_1261	ADNI 1	F	ADNI1/GO Month 12	2008-05-27	72.5	MPR; GradWarp; B1 Correction; N3 <- MP-RAGE	109393	15.343230867163596
255409	0	002_S_4213	ADNI 2	F	ADNI2 Year 1 Visit	2012-09-19	79.1	MT1; N3m <- MPRAGE	362924	12.583420604119182
258686	0	002_S_4225	ADNI 2	M	ADNI2 Year 1 Visit	2012-10-11	71.0	MT1; N3m <- MPRAGE	350241	12.681985256370767
261069	0	002_S_4262	ADNI 2	F	ADNI2 Year 1 Visit	2012-10-25	74.0	MT1; N3m <- MPRAGE	349527	12.681985256370767
261073	0	002_S_4270	ADNI 2	F	ADNI2 Year 1 Visit	2012-11-14	75.8	MT1; N3m <- MPRAGE	349365	13.141953633544837
349888	1	002_S_5018	ADNI 2	M	ADNI2 Year 1 Visit	2013-11-18	74.5	MT1; N3m <- MPRAGE	399904	12.320581531448285
53385	0	003_S_0931	ADNI 1	F	ADNI1/GO Month 6	2007-04-25	86.8	MPR; GradWarp; B1 Correction; N3 <- MPRAGE	71279	6.43955728043697
73501	0	003_S_1021	ADNI 1	F	ADNI1/GO Month 6	2007-06-27	87.6	MPR; GradWarp; B1 Correction; N3 <- MPRAGE	73510	7.819462411959178
52811	1	003_S_1059	ADNI 1	F	ADNI1/GO Month 6	2007-06-18	85.2	MPR; GradWarp; B1 Correction; N3 <- MPRAGE	71288	7.260929382533522
52789	1	003_S_1257	ADNI 1	M	ADNI1/GO Month 12	2008-05-15	86.3	MPR; GradWarp; B1 Correction; N3 <- MPRAGE	108430	14.489003880983182
254756	0	003_S_4119	ADNI 2	M	ADNI2 Year 1 Visit	2012-08-28	80.5	MT1; GradWarp; N3m <- Sag IR-SPGR	337512	12.649130372286905
272720	0	003_S_4350	ADNI 2	M	ADNI2 Year 1 Visit	2012-12-06	74.0	MT1; GradWarp; N3m <- Sag IR-SPGR	392416	12.911969444957801
278123	1	003_S_4373	ADNI 2	F	ADNI2 Month 6-New Pt	2012-07-17	71.8	MT1; GradWarp; N3m <- Sag IR-SPGR	392153	7.06380007803035
300940	0	003_S_4644	ADNI 2	F	ADNI2 Year 1 Visit	2013-05-24	68.8	MT1; GradWarp; N3m <- Sag IR-SPGR	503718	13.141953633544837
327046	1	003_S_4892	ADNI 2	F	ADNI2 Year 1 Visit	2013-09-19	76.3	MT1; GradWarp; N3m <- Sag IR-SPGR	398203	12.87911456087394
326606	0	003_S_4900	ADNI 2	F	ADNI2 Year 1 Visit	2013-08-16	60.9	MT1; GradWarp; N3m <- Sag IR-SPGR	398205	12.024887574693526
72127	1	005_S_0221	ADNI 1	M	ADNI1/GO Month 12	2007-03-21	68.6	MPR; GradWarp; B1 Correction; N3 <- MP-RAGE	102053	12.87911456087394
32856	0	005_S_0223	ADNI 1	F	ADNI1/GO Month 12	2007-03-17	79.1	MPR; GradWarp; B1 Correction; N3 <- MP-RAGE	74572	12.55056572003532
32673	0	005_S_0602	ADNI 1	M	ADNI1/GO Month 12	2007-08-08	72.1	MPR; GradWarp; B1 Correction; N3 <- MP-RAGE	74193	13.306228053964148
32668	0	005_S_0610	ADNI 1	M	ADNI1/GO Month 12	2007-08-09	80.3	MPR; GradWarp; B1 Correction; N3 <- MP-RAGE	74581	13.601922010718907
60416	1	005_S_1341	ADNI 1	F	ADNI1/GO Month 12	2008-04-15	72.8	MPR; GradWarp; B1 Correction; N3 <- MP-RAGE	103335	13.306228053964148
351980	1	005_S_5038	ADNI 2	M	ADNI2 Year 1 Visit	2014-01-09	82.7	MT1; N3m <- Sag IR-FSPGR	432827	12.87911456087394
65565	0	006_S_0484	ADNI 1	M	ADNI1/GO Month 6	2007-03-23	71.6	MPR; GradWarp; B1 Correction; N3 <- MP-RAGE	64772	6.27528286001766
67056	0	006_S_0498	ADNI 1	M	ADNI1/GO Month 12	2007-09-25	71.9	MPR; GradWarp; B1 Correction; N3 <- MP-RAGE	82104	14.981827142241114
67314	1	006_S_0547	ADNI 1	M	ADNI1/GO Month 12	2007-09-24	77.0	MPR; GradWarp; B1 Correction; N3 <- MP-RAGE	78717	14.850407605905666
92304	0	006_S_0681	ADNI 1	F	ADNI1/GO Month 12	2007-10-18	78.2	MPR; GradWarp; B1 Correction; N3 <- MP-RAGE	94948	13.569067126635044
250657	0	006_S_4150	ADNI 2	M	ADNI2 Year 1 Visit	2012-09-21	75.1	MT1; N3m <- MPRAGE	340525	13.470502474383457
280570	0	006_S_4449	ADNI 2	F	ADNI2 Year 1 Visit	2013-03-12	68.1	MT1; N3m <- MPRAGE	364638	13.733341547054355
283929	0	006_S_4485	ADNI 2	M	ADNI2 Year 1 Visit	2013-02-26	74.4	MT1; N3m <- MPRAGE	362955	12.846259676790078
295949	1	006_S_4546	ADNI 2	M	ADNI2 Month 6-New Pt	2012-09-24	71.6	MT1; N3m <- MPRAGE	340533	6.669541469024004
35785	0	007_S_0068	ADNI 1	F	ADNI1/GO Month 12	2006-11-29	75.5	MPR; GradWarp; B1 Correction; N3 <- MP-RAGE	35768	11.959177806525801
36624	0	007_S_0070	ADNI 1	M	ADNI1/GO Month 12	2007-03-19	75.2	MPR; GradWarp; B1 Correction; N3 <- MP-RAGE	59834	13.963325735641389
59909	1	007_S_1304	ADNI 1	F	ADNI1/GO Month 6	2007-09-19	75.4	MPR; GradWarp; B1 Correction; N3 <- MP-RAGE	96069	7.1623647302819355
56318	1	007_S_1339	ADNI 1	F	ADNI1/GO Month 12	2008-04-21	80.7	MPR; GradWarp; B1 Correction; N3 <- MP-RAGE	104362	13.930470851557526
272695	0	007_S_4387	ADNI 2	F	ADNI2 Year 1 Visit	2013-01-21	77.3	MT1; GradWarp; N3m <- Sag IR-SPGR	358347	13.569067126635044
394747	1	007_S_4568	ADNI 2	F	ADNI2 Year 1 Visit	2013-05-13	71.9	MT1; GradWarp; N3m <- Sag IR-SPGR	373205	14.390439228731596
296298	0	007_S_4620	ADNI 2	M	ADNI2 Year 1 Visit	2013-04-15	78.3	MT1; GradWarp; N3m <- Sag IR-SPGR	369508	12.583420604119182
296530	0	007_S_4637	ADNI 2	F	ADNI2 Year 1 Visit	2013-04-22	72.0	MT1; GradWarp; N3m <- Sag IR-SPGR	369379	12.55056572003532
331714	1	007_S_4911	ADNI 2	M	ADNI2 Year 1 Visit	2013-10-07	75.7	MT1; GradWarp; N3m <- Sag IR-SPGR	394771	13.240518285796423
377766	1	007_S_5196	ADNI 2	F	ADNI2 Month 3 MRI-New Pt	2013-09-13	73.2	MT1; GradWarp; N3m <- Sag IR-SPGR	398267	3.3511981765539334
101527	0	009_S_0751	ADNI 1	M	ADNI1/GO Month 12	2007-08-27	72.0	MPR; GradWarp; N3 <- MP RAGE	79274	13.076243865377112
89574	0	009_S_0842	ADNI 1	M	ADNI1/GO Month 12	2007-10-10	74.8	MPR; GradWarp; N3 <- MP RAGE	121583	13.076243865377112
121227	0	009_S_0862	ADNI 1	F	ADNI1/GO Month 12	2007-10-11	74.6	MPR; GradWarp; N3 <- MP RAGE	121590	12.71484014045463
60433	1	009_S_1334	ADNI 1	M	ADNI1/GO Month 6	2007-09-24	64.9	MPR; GradWarp; N3 <- MP RAGE	121516	6.800961005359453
60442	1	009_S_1354	ADNI 1	F	ADNI1/GO Month 6	2007-09-26	59.5	MPR; GradWarp; N3 <- MP RAGE	121526	6.702396353107867
358357	1	009_S_5037	ADNI 2	M	ADNI2 Year 1 Visit	2014-02-11	68.6	MT1; GradWarp; N3m <- MPRAGE	448286	13.109098749460975
414462	1	009_S_5252	ADNI 2	M	ADNI2 Month 6-New Pt	2014-02-26	57.2	MT1; GradWarp; N3m <- MPRAGE	439316	7.326639150701246
63319	0	010_S_0419	ADNI 1	M	ADNI1/GO Month 12	2007-06-27	71.4	MPR; ; N3 <- ASO-MPRAGE	72161	13.371937822131871
65579	0	010_S_0420	ADNI 1	M	ADNI1/GO Month 6	2007-03-13	74.3	MPR; ; N3 <- MPRAGE	70638	8.903673586726628
63342	1	010_S_0829	ADNI 1	F	ADNI1/GO Month 12	2008-03-11	66.1	MPR; ; N3 <- ASO-MPRAGE	101979	13.04338898129325
32232	1	011_S_0003	ADNI 1	M	ADNI1/GO Month 12	2006-09-12	82.4	MPR; GradWarp; B1 Correction; N3 <- MPRAGE	35575	12.353436415532146
32269	1	011_S_0010	ADNI 1	F	ADNI1/GO Month 12	2006-11-09	75.0	MPR; GradWarp; B1 Correction; N3 <- MPRAGE	94367	12.057742458777387
32331	0	011_S_0021	ADNI 1	F	ADNI1/GO Month 12	2006-11-02	73.8	MPR; GradWarp; B1 Correction; N3 <- MPRAGE	31965	12.747695024538492
32373	0	011_S_0022	ADNI 1	M	ADNI1/GO Month 12	2006-10-19	64.3	MPR; GradWarp; B1 Correction; N3 <- MPRAGE	65878	12.287726647364423
32401	0	011_S_0023	ADNI 1	M	ADNI1/GO Month 12	2006-11-21	72.9	MPR; GradWarp; B1 Correction; N3 <- MPRAGE	65887	12.681985256370767
32002	1	011_S_0183	ADNI 1	F	ADNI1/GO Month 12	2007-04-03	73.6	MPR; GradWarp; B1 Correction; N3 <- MPRAGE	87323	13.010534097209389
241381	0	011_S_4075	ADNI 2	M	ADNI2 Year 1 Visit	2012-06-22	74.5	MT1; GradWarp; N3m <- MPRAGE	313647	12.419146183699871
263685	0	011_S_4278	ADNI 2	M	ADNI2 Year 1 Visit	2012-10-25	76.1	MT1; GradWarp; N3m <- MPRAGE	349531	12.419146183699871
331853	1	011_S_4906	ADNI 2	F	ADNI2 Month 3 MRI-New Pt	2012-11-15	76.1	MT1; GradWarp; N3m <- MPRAGE	349367	3.0883591038830365
327035	1	011_S_4912	ADNI 2	F	ADNI2 Year 1 Visit	2013-09-13	70.3	MT1; GradWarp; N3m <- MPRAGE	391064	12.71484014045463
337435	1	011_S_4949	ADNI 2	F	ADNI2 Year 1 Visit	2013-10-16	79.2	MT1; GradWarp; N3m <- MPRAGE	398271	12.87911456087394
59249	1	012_S_0803	ADNI 1	F	ADNI1/GO Month 12	2007-10-09	85.9	MPR; ; N3 <- MPRAGE AUTOSHIM ON	82122	12.55056572003532
64716	0	012_S_1009	ADNI 1	M	ADNI1/GO Month 12	2007-11-26	77.0	MPR; ; N3 <- ADNI MPRAGEadni2	92315	12.813404792706216
51182	1	013_S_0996	ADNI 1	F	ADNI1/GO Month 12	2007-11-06	92.0	MPR; GradWarp; N3 <- MPRAGE	120338	11.992032690609664
62679	0	013_S_1276	ADNI 1	F	ADNI1/GO Month 6	2007-10-29	72.6	MPR; GradWarp; B1 Correction; N3 <- MPRAGE	82993	7.819462411959178
297648	0	013_S_4579	ADNI 2	M	ADNI2 Year 1 Visit	2013-06-04	86.3	MT1; N3m <- MPRAGE	376824	13.996180619725251
297655	0	013_S_4580	ADNI 2	F	ADNI2 Year 1 Visit	2013-04-23	70.9	MT1; N3m <- MPRAGE	369366	12.583420604119182
300289	0	013_S_4616	ADNI 2	M	ADNI2 Year 1 Visit	2013-04-25	86.0	MT1; N3m <- MPRAGE	369370	12.189161995112835
39619	1	014_S_0328	ADNI 1	M	ADNI1/GO Month 12	2007-04-17	77.7	MPR; GradWarp; B1 Correction; N3 <- MP-RAGE	70656	12.846259676790078
39628	1	014_S_0356	ADNI 1	M	ADNI1/GO Month 6	2006-10-22	80.9	MPR; GradWarp; B1 Correction; N3 <- MP-RAGE	45730	6.5709768167724185
39646	0	014_S_0519	ADNI 1	M	ADNI1/GO Month 12	2007-05-23	75.2	MPR; GradWarp; B1 Correction; N3 <- MP-RAGE	71401	12.353436415532146
39664	0	014_S_0548	ADNI 1	F	ADNI1/GO Month 12	2007-06-12	74.8	MPR; GradWarp; B1 Correction; N3 <- MP-RAGE	71411	12.583420604119182
39682	0	014_S_0558	ADNI 1	M	ADNI1/GO Month 12	2007-07-19	81.1	MPR; GradWarp; B1 Correction; N3 <- MP-RAGE	71429	12.911969444957801
45739	1	014_S_1095	ADNI 1	F	ADNI1/GO Month 12	2008-01-29	81.5	MPR; GradWarp; B1 Correction; N3 <- MP-RAGE	91458	13.864761083389803
241346	1	014_S_4039	ADNI 2	M	ADNI2 Year 1 Visit	2012-06-07	57.0	MT1; GradWarp; N3m <- MPRAGE	314488	12.189161995112835
270063	0	014_S_4401	ADNI 2	F	ADNI2 Year 1 Visit	2012-12-20	68.6	MT1; GradWarp; N3m <- MPRAGE	353883	12.616275488203042
293681	0	014_S_4577	ADNI 2	M	ADNI2 Year 1 Visit	2013-08-08	86.2	MT1; GradWarp; N3m <- MPRAGE	388402	17.018829955440562
96220	0	016_S_0359	ADNI 1	F	ADNI1/GO Month 12	2007-07-09	82.7	MPR; GradWarp; B1 Correction; N3 <- MPRAGE	78617	15.0803917944927
241397	1	016_S_4009	ADNI 2	M	ADNI2 Year 1 Visit	2012-07-18	91.5	MT1; GradWarp; N3m <- Sag IR-SPGR	321257	13.010534097209389
421241	0	016_S_4097	ADNI 2	F	ADNI2 Month 6-New Pt	2012-01-18	71.4	MT1; GradWarp; N3m <- Sag IR-SPGR	280622	6.472412164520832
270023	1	016_S_4353	ADNI 2	F	ADNI2 Month 3 MRI-New Pt	2012-03-31	56.1	MT1; GradWarp; N3m <- Sag IR-SPGR	297620	4.40255446723752
293689	1	016_S_4591	ADNI 2	F	ADNI2 Year 1 Visit	2013-04-01	67.0	MT1; GradWarp; N3m <- Sag IR-SPGR	369697	12.320581531448285
306753	0	016_S_4638	ADNI 2	M	ADNI2 Year 1 Visit	2013-09-04	75.5	MT1; GradWarp; N3m <- Sag IR-SPGR	391088	15.474650403499044
312727	0	016_S_4688	ADNI 2	F	ADNI2 Month 6-New Pt	2013-02-13	82.6	MT1; GradWarp; N3m <- Sag IR-SPGR	369699	8.115156368713937
326634	1	016_S_4887	ADNI 2	M	ADNI2 Year 1 Visit	2013-10-01	75.0	MT1; GradWarp; N3m <- Sag IR-SPGR	394764	13.339082938048008
338586	0	016_S_4951	ADNI 2	F	ADNI2 Year 1 Visit	2013-11-13	73.1	MT1; GradWarp; N3m <- Sag IR-SPGR	399894	13.404792706215733
338584	0	016_S_4952	ADNI 2	F	ADNI2 Year 1 Visit	2013-11-13	70.5	MT1; GradWarp; N3m <- Sag IR-SPGR	399892	13.404792706215733
369719	1	016_S_5057	ADNI 2	M	ADNI2 Year 1 Visit	2014-04-22	76.6	MT1; GradWarp; N3m <- Sag IR-SPGR	423865	13.83190619930594
270069	0	018_S_4313	ADNI 2	F	ADNI2 Year 1 Visit	2012-11-28	78.2	MT1; N3m <- MPRAGE	350234	12.024887574693526
274508	0	018_S_4400	ADNI 2	M	ADNI2 Year 1 Visit	2013-01-02	72.3	MT1; N3m <- MPRAGE	358491	12.452001067783733
306751	1	018_S_4733	ADNI 2	M	ADNI2 Month 6-New Pt	2012-11-30	75.9	MT1; N3m <- MPRAGE	845376	6.27528286001766
281432	1	019_S_4477	ADNI 2	F	ADNI2 Year 1 Visit	2013-02-13	83.3	MT1; N3m <- MPRAGE	362985	12.649130372286905
349820	1	019_S_5012	ADNI 2	M	ADNI2 Year 1 Visit	2013-12-05	77.4	MT1; N3m <- MPRAGE	416009	12.977679213125526
349866	1	019_S_5019	ADNI 2	F	ADNI2 Year 1 Visit	2013-11-15	64.0	MT1; N3m <- MPRAGE	417072	12.25487176328056
64045	0	020_S_0097	ADNI 1	F	ADNI1/GO Month 12	2007-03-13	74.0	MPR; GradWarp; B1 Correction; N3 <- MPRAGE	60593	13.963325735641389
33422	0	021_S_0159	ADNI 1	F	ADNI1/GO Month 12	2007-03-05	79.1	MPR; GradWarp; N3 <- MP-RAGE	67957	13.109098749460975
33438	0	021_S_0337	ADNI 1	M	ADNI1/GO Month 12	2007-04-25	77.0	MPR; GradWarp; N3 <- MP-RAGE	68005	12.911969444957801
33445	1	021_S_0343	ADNI 1	M	ADNI1/GO Month 12	2007-04-24	72.9	MPR; GradWarp; N3 <- MP-RAGE	85698	12.583420604119182
33453	1	021_S_0642	ADNI 1	M	ADNI1/GO Month 12	2007-07-18	85.7	MPR; GradWarp; N3 <- MP-RAGE	68063	12.649130372286905
33458	0	021_S_0647	ADNI 1	M	ADNI1/GO Month 12	2007-08-02	74.0	MPR; GradWarp; N3 <- MP-RAGE	71462	13.109098749460975
62694	1	021_S_1109	ADNI 1	F	ADNI1/GO Month 12	2008-01-10	79.0	MPR; GradWarp; N3 <- MP-RAGE	91482	13.1748085176287
258719	0	021_S_4254	ADNI 2	F	ADNI2 Year 1 Visit	2012-10-03	87.0	MT1; GradWarp; N3m <- Sag IR-SPGR	340919	12.25487176328056
261059	0	021_S_4276	ADNI 2	F	ADNI2 Year 1 Visit	2012-10-22	75.0	MT1; GradWarp; N3m <- Sag IR-SPGR	350724	12.517710835951457
274516	0	021_S_4421	ADNI 2	F	ADNI2 Year 1 Visit	2013-01-09	76.2	MT1; GradWarp; N3m <- Sag IR-SPGR	358183	12.681985256370767
312842	0	021_S_4558	ADNI 2	F	ADNI2 Year 1 Visit	2013-04-09	71.2	MT1; GradWarp; N3m <- Sag IR-FSPGR	369994	13.240518285796423
306699	1	021_S_4718	ADNI 2	M	ADNI2 Year 1 Visit	2013-05-21	79.6	MT1; GradWarp; N3m <- Sag IR-FSPGR	374608	12.156307111028974
59374	0	022_S_0014	ADNI 1	F	ADNI1/GO Month 12	2006-11-28	79.8	MPR; GradWarp; B1 Correction; N3 <- MPRAGE SAG	59384	13.963325735641389
59445	0	022_S_0066	ADNI 1	M	ADNI1/GO Month 12	2006-12-18	75.6	MPR; GradWarp; B1 Correction; N3 <- MPRAGE SAG	96109	12.813404792706216
59455	0	022_S_0096	ADNI 1	M	ADNI1/GO Month 12	2007-01-25	80.8	MPR; GradWarp; B1 Correction; N3 <- MPRAGE SAG	59464	12.222016879196698
59483	1	022_S_0129	ADNI 1	F	ADNI1/GO Month 12	2007-02-26	81.3	MPR; GradWarp; B1 Correction; N3 <- MPRAGE SAG	59492	12.649130372286905
59523	0	022_S_0130	ADNI 1	M	ADNI1/GO Month 12	2007-03-06	74.3	MPR; GradWarp; B1 Correction; N3 <- MPRAGE SAG	62701	13.371937822131871
59532	1	022_S_0219	ADNI 1	M	ADNI1/GO Month 6	2006-11-15	75.3	MPR; GradWarp; B1 Correction; N3 <- MPRAGE SAG	67151	7.983736832378488
417074	0	022_S_4196	ADNI 2	M	ADNI2 Year 1 Visit	2012-09-28	79.6	MT1; GradWarp; N3m <- MPRAGE	358190	12.517710835951457
270056	0	022_S_4291	ADNI 2	F	ADNI2 Year 1 Visit	2013-01-30	76.9	MT1; GradWarp; N3m <- MPRAGE	363032	14.29187457648001
283918	0	022_S_4320	ADNI 2	F	ADNI2 Year 1 Visit	2013-02-22	72.1	MT1; GradWarp; N3m <- MPRAGE	363034	15.474650403499044
69611	0	023_S_0031	ADNI 1	F	ADNI1/GO Month 12	2006-10-30	78.9	MPR; GradWarp; B1 Correction; N3 <- MPRAGE	54698	12.583420604119182
30550	0	023_S_0058	ADNI 1	M	ADNI1/GO Month 12	2006-12-19	71.3	MPR; GradWarp; B1 Correction; N3 <- MPRAGE	124826	12.616275488203042
31201	1	023_S_0084	ADNI 1	F	ADNI1/GO Month 12	2007-01-24	76.5	MPR; GradWarp; B1 Correction; N3 <- MPRAGE	52039	12.649130372286905
31299	1	023_S_0139	ADNI 1	F	ADNI1/GO Month 12	2007-02-09	67.0	MPR; GradWarp; B1 Correction; N3 <- MPRAGE	52061	12.517710835951457
31546	0	023_S_0926	ADNI 1	F	ADNI1/GO Month 12	2007-10-23	72.3	MPR; GradWarp; B1 Correction; N3 <- MPRAGE	82179	12.846259676790078
89416	0	023_S_0963	ADNI 1	M	ADNI1/GO Month 12	2007-10-10	73.6	MPR; GradWarp; B1 Correction; N3 <- MPRAGE	82194	12.189161995112835
46416	0	023_S_1190	ADNI 1	F	ADNI1/GO Month 12	2008-01-08	77.6	MPR; GradWarp; B1 Correction; N3 <- MPRAGE	89611	11.992032690609664
62432	1	023_S_1262	ADNI 1	F	ADNI1/GO Month 12	2008-04-02	73.9	MPR; GradWarp; B1 Correction; N3 <- MPRAGE	103321	13.733341547054355
254821	0	023_S_4164	ADNI 2	M	ADNI2 Month 6-New Pt	2012-07-05	73.6	MT1; GradWarp; N3m <- MPRAGE	321459	10.18501406599725
281430	0	023_S_4448	ADNI 2	F	ADNI2 Year 1 Visit	2013-02-28	64.9	MT1; GradWarp; N3m <- MPRAGE	363053	13.109098749460975
62710	0	024_S_0985	ADNI 1	M	ADNI1/GO Month 12	2007-10-23	80.8	MPR; GradWarp; B1 Correction; N3 <- MP-RAGE	81404	12.09059734286125
63387	0	024_S_1063	ADNI 1	F	ADNI1/GO Month 12	2007-11-12	79.5	MPR; GradWarp; B1 Correction; N3 <- MP-RAGE	83397	12.386291299616008
63405	1	024_S_1171	ADNI 1	M	ADNI1/GO Month 12	2008-01-15	72.6	MPR; GradWarp; B1 Correction; N3 <- MP-RAGE	91641	12.353436415532146
63414	1	024_S_1307	ADNI 1	F	ADNI1/GO Month 12	2008-02-28	76.4	MPR; GradWarp; B1 Correction; N3 <- MP-RAGE	96265	12.156307111028974
254754	0	024_S_4158	ADNI 2	M	ADNI2 Year 1 Visit	2012-08-20	85.4	MT1; GradWarp; N3m <- MPRAGE	377481	12.320581531448285
353186	1	024_S_5054	ADNI 2	F	ADNI2 Year 1 Visit	2014-01-13	75.1	MT1; GradWarp; N3m <- MPRAGE	432831	12.780549908622353
34113	0	027_S_0118	ADNI 1	M	ADNI1/GO Month 12	2007-02-12	81.6	MPR; GradWarp; B1 Correction; N3 <- MP-RAGE	47148	11.597774081603319
34331	0	027_S_0120	ADNI 1	M	ADNI1/GO Month 12	2007-02-16	73.2	MPR; GradWarp; B1 Correction; N3 <- MP-RAGE	47022	12.320581531448285
34176	0	027_S_0403	ADNI 1	M	ADNI1/GO Month 12	2007-05-14	77.4	MPR; GradWarp; B1 Correction; N3 <- MPRAGE	67379	12.780549908622353
47167	1	027_S_1081	ADNI 1	M	ADNI1/GO Month 12	2008-02-04	85.7	MPR; GradWarp; B1 Correction; N3 <- MP-RAGE	91680	12.419146183699871
47227	1	027_S_1254	ADNI 1	M	ADNI1/GO Month 12	2008-02-05	85.4	MPR; GradWarp; B1 Correction; N3 <- MP-RAGE	91685	12.156307111028974
47573	1	027_S_1385	ADNI 1	F	ADNI1/GO Month 12	2008-03-18	70.6	MPR; GradWarp; B1 Correction; N3 <- MP-RAGE	101548	12.616275488203042
321466	1	027_S_4802	ADNI 2	M	ADNI2 Year 1 Visit	2013-07-16	84.3	MT1; N3m <- Sag IR-FSPGR	432439	11.79490338610649
339185	1	027_S_4962	ADNI 2	F	ADNI2 Year 1 Visit	2013-10-08	81.2	MT1; N3m <- Sag IR-FSPGR	432771	12.09059734286125
65012	1	029_S_0836	ADNI 1	M	ADNI1/GO Month 12	2007-10-01	84.3	MPR; GradWarp; B1 Correction; N3 <- MP-RAGE	79586	13.273373169880285
64866	0	029_S_0845	ADNI 1	M	ADNI1/GO Month 12	2007-09-20	81.4	MPR; GradWarp; B1 Correction; N3 <- MP-RAGE	78902	12.25487176328056
267755	0	029_S_4279	ADNI 2	M	ADNI2 Year 1 Visit	2013-01-18	85.1	MT1; GradWarp; N3m <- Sag IR-FSPGR	358266	14.324729460563871
267783	1	029_S_4307	ADNI 2	M	ADNI2 Year 1 Visit	2013-02-14	79.9	MT1; GradWarp; N3m <- Sag IR-FSPGR	431653	14.948972258157252
274510	0	029_S_4384	ADNI 2	M	ADNI2 Year 1 Visit	2013-02-14	63.6	MT1; GradWarp; N3m <- Sag IR-FSPGR	431723	13.864761083389803
305405	0	029_S_4652	ADNI 2	M	ADNI2 Year 1 Visit	2013-06-05	80.5	MT1; GradWarp; N3m <- Sag IR-FSPGR	431861	13.50335735846732
65382	1	031_S_0321	ADNI 1	M	ADNI1/GO Month 12	2007-04-19	69.4	MPR; GradWarp; N3 <- MP-RAGE	64108	12.944824329041664
232862	0	031_S_4021	ADNI 2	M	ADNI2 Year 1 Visit	2012-04-26	67.6	MT1; N3m <- MPRAGE	305521	12.25487176328056
229343	1	031_S_4024	ADNI 2	F	ADNI2 Year 1 Visit	2012-04-16	57.0	MT1; N3m <- MPRAGE	305607	11.827758270190353
235655	0	031_S_4032	ADNI 2	F	ADNI2 Year 1 Visit	2012-05-17	71.3	MT1; N3m <- MPRAGE	308114	12.287726647364423
281434	0	031_S_4474	ADNI 2	M	ADNI2 Month 6-New Pt	2012-08-01	86.2	MT1; N3m <- MPRAGE	326540	6.242427975933797
283922	0	031_S_4496	ADNI 2	F	ADNI2 Year 1 Visit	2013-03-07	77.3	MT1; N3m <- MPRAGE	363235	13.076243865377112
63423	0	032_S_0095	ADNI 1	M	ADNI1/GO Month 12	2007-03-07	72.4	MPR; ; N3 <- MPRAGE	82282	14.456148996899321
37208	1	032_S_0147	ADNI 1	F	ADNI1/GO Month 12	2007-02-19	60.9	MPR; ; N3 <- MPRAGE	124894	12.780549908622353
36468	0	032_S_0479	ADNI 1	F	ADNI1/GO Month 12	2007-06-08	74.6	MPR; GradWarp; B1 Correction; N3 <- MPRAGE	72395	12.780549908622353
37227	0	032_S_0677	ADNI 1	M	ADNI1/GO Month 12	2007-07-19	72.0	MPR; GradWarp; B1 Correction; N3 <- MPRAGE	73346	12.649130372286905
63441	1	032_S_1101	ADNI 1	F	ADNI1/GO Month 12	2007-12-06	72.0	MPR; GradWarp; B1 Correction; N3 <- MPRAGE	97068	12.484855951867594
65049	0	032_S_1169	ADNI 1	F	ADNI1/GO Month 12	2008-01-17	73.3	MPR; GradWarp; B1 Correction; N3 <- MPRAGE	94475	12.87911456087394
314561	1	032_S_4755	ADNI 2	M	ADNI2 Year 1 Visit	2013-07-25	72.8	MT1; GradWarp; N3m <- MPRAGE	416037	12.747695024538492
335406	0	032_S_4921	ADNI 2	M	ADNI2 Year 1 Visit	2013-09-23	67.9	MT1; GradWarp; N3m <- MPRAGE	416041	12.55056572003532
42399	1	033_S_0724	ADNI 1	M	ADNI1/GO Month 12	2007-08-09	79.7	MPR; GradWarp; B1 Correction; N3 <- MP-RAGE	73954	12.452001067783733
42424	1	033_S_0733	ADNI 1	F	ADNI1/GO Month 12	2007-08-10	58.2	MPR; GradWarp; B1 Correction; N3 <- MP-RAGE	73988	12.747695024538492
42433	0	033_S_0734	ADNI 1	M	ADNI1/GO Month 12	2007-08-09	73.7	MPR; GradWarp; B1 Correction; N3 <- MP-RAGE	74004	12.71484014045463
51624	1	033_S_0889	ADNI 1	F	ADNI1/GO Month 12	2007-10-01	73.6	MPR; GradWarp; B1 Correction; N3 <- MP-RAGE	83483	12.189161995112835
42476	0	033_S_0920	ADNI 1	F	ADNI1/GO Month 12	2007-10-18	81.2	MPR; GradWarp; B1 Correction; N3 <- MP-RAGE	83075	12.846259676790078
42508	0	033_S_0923	ADNI 1	M	ADNI1/GO Month 12	2007-10-12	84.3	MPR; GradWarp; B1 Correction; N3 <- MP-RAGE	82312	12.419146183699871
42827	0	033_S_1098	ADNI 1	F	ADNI1/GO Month 12	2007-12-03	73.1	MPR; GradWarp; B1 Correction; N3 <- MP-RAGE	86697	12.386291299616008
54765	1	033_S_1281	ADNI 1	F	ADNI1/GO Month 12	2008-03-12	78.8	MPR; GradWarp; B1 Correction; N3 <- MP-RAGE	102011	13.109098749460975
51587	1	033_S_1285	ADNI 1	F	ADNI1/GO Month 12	2008-03-14	81.2	MPR; GradWarp; B1 Correction; N3 <- MP-RAGE	101709	13.20766340171256
54747	1	033_S_1308	ADNI 1	M	ADNI1/GO Month 12	2008-02-27	80.8	MPR; GradWarp; B1 Correction; N3 <- MP-RAGE	102377	12.616275488203042
283947	0	033_S_4505	ADNI 2	F	ADNI2 Year 1 Visit	2013-02-19	81.5	MT1; GradWarp; N3m <- MPRAGE	363272	12.452001067783733
285124	0	033_S_4508	ADNI 2	F	ADNI2 Year 1 Visit	2013-02-19	78.2	MT1; GradWarp; N3m <- MPRAGE	363274	12.419146183699871
349897	1	033_S_5017	ADNI 2	M	ADNI2 Year 1 Visit	2013-11-25	85.4	MT1; GradWarp; N3m <- MPRAGE	401985	12.55056572003532
45182	0	035_S_0048	ADNI 1	M	ADNI1/GO Month 12	2007-01-25	79.6	MPR; GradWarp; B1 Correction; N3 <- MPRAGE	68768	14.094745271976837
45212	1	035_S_0341	ADNI 1	M	ADNI1/GO Month 12	2007-06-21	75.3	MPR; GradWarp; B1 Correction; N3 <- MPRAGE	68503	14.489003880983182
39600	0	035_S_0555	ADNI 1	M	ADNI1/GO Month 6	2007-05-24	77.7	MPR; GradWarp; B1 Correction; N3 <- MPRAGE	66616	11.564919197519457
281845	0	035_S_4464	ADNI 2	M	ADNI2 Year 1 Visit	2013-02-21	71.5	MT1; GradWarp; N3m <- MPRAGE	363282	12.911969444957801
36907	0	036_S_0576	ADNI 1	M	ADNI1/GO Month 12	2007-06-06	78.6	MPR; GradWarp; B1 Correction; N3 <- MPRAGE	71522	12.156307111028974
36937	0	036_S_0672	ADNI 1	F	ADNI1/GO Month 12	2007-08-01	63.2	MPR; GradWarp; B1 Correction; N3 <- MPRAGE	73117	12.353436415532146
36968	1	036_S_0759	ADNI 1	F	ADNI1/GO Month 12	2007-08-30	82.9	MPR; GradWarp; B1 Correction; N3 <- MPRAGE	82331	12.25487176328056
65099	0	036_S_1023	ADNI 1	F	ADNI1/GO Month 12	2008-02-28	78.4	MPR; GradWarp; B1 Correction; N3 <- MPRAGE	98810	14.29187457648001
322288	1	036_S_4820	ADNI 2	F	ADNI2 Year 1 Visit	2013-08-20	86.8	MT1; GradWarp; N3m <- MPRAGE	389931	13.109098749460975
322303	0	036_S_4878	ADNI 2	F	ADNI2 Year 1 Visit	2013-08-29	74.0	MT1; GradWarp; N3m <- MPRAGE	389943	12.87911456087394
326520	1	036_S_4894	ADNI 2	F	ADNI2 Year 1 Visit	2013-08-26	61.8	MT1; GradWarp; N3m <- MPRAGE	388443	12.55056572003532
358062	1	036_S_5063	ADNI 2	F	ADNI2 Year 1 Visit	2014-02-24	72.6	MT1; GradWarp; N3m <- MPRAGE	417079	13.273373169880285
371899	1	036_S_5112	ADNI 2	F	ADNI2 Month 3 MRI-New Pt	2013-08-05	74.8	MT1; GradWarp; N3m <- MPRAGE	432869	2.9897944516314503
377052	1	036_S_5210	ADNI 2	M	ADNI2 Month 3 MRI-New Pt	2013-08-30	86.1	MT1; GradWarp; N3m <- MPRAGE	389947	2.595535842625105
65140	0	037_S_0303	ADNI 1	M	ADNI1/GO Month 12	2007-04-25	85.4	MPR; GradWarp; B1 Correction; N3 <- MPRAGE	138805	12.583420604119182
79731	0	037_S_0327	ADNI 1	M	ADNI1/GO Month 12	2007-05-25	71.3	MPR; GradWarp; N3 <- MP-RAGE	72203	13.1748085176287
83100	0	037_S_0467	ADNI 1	F	ADNI1/GO Month 12	2007-06-15	82.3	MPR; GradWarp; N3 <- MP-RAGE	77061	13.437647590299596
79830	1	037_S_0627	ADNI 1	F	ADNI1/GO Month 12	2007-09-04	59.7	MPR; GradWarp; N3 <- MP-RAGE	78977	13.963325735641389
297310	1	037_S_4001	ADNI 2	F	ADNI2 Month 6-New Pt	2011-09-07	89.1	MT1; GradWarp; N3m <- MPRAGE	258703	6.505267048604694
296313	0	037_S_4071	ADNI 2	M	ADNI2 Year 1 Visit	2012-07-09	85.7	MT1; GradWarp; N3m <- MPRAGE	322290	12.386291299616008
322292	1	037_S_4770	ADNI 2	M	ADNI2 Year 1 Visit	2013-07-26	77.1	MT1; GradWarp; N3m <- MPRAGE	432435	12.55056572003532
335394	1	037_S_4879	ADNI 2	F	ADNI2 Year 1 Visit	2013-09-09	80.7	MT1; GradWarp; N3m <- MPRAGE	416058	12.09059734286125
414490	1	037_S_5162	ADNI 2	M	ADNI2 Month 3 MRI-New Pt	2013-07-22	69.6	MT1; N3m <- MPRAGE	432904	2.6283907267089672
35670	0	041_S_0125	ADNI 1	M	ADNI1/GO Month 12	2007-01-30	74.9	MPR; GradWarp; B1 Correction; N3 <- MPRAGE	67521	12.55056572003532
34697	0	041_S_0898	ADNI 1	F	ADNI1/GO Month 12	2007-12-13	84.5	MPR; GradWarp; B1 Correction; N3 <- MPRAGE	87255	13.83190619930594
229335	0	041_S_4014	ADNI 2	M	ADNI2 Year 1 Visit	2012-05-30	81.9	MT1; GradWarp; N3m <- MPRAGE	314449	13.404792706215733
238646	0	041_S_4037	ADNI 2	M	ADNI2 Year 1 Visit	2012-06-04	76.8	MT1; GradWarp; N3m <- MPRAGE	314468	12.386291299616008
238651	0	041_S_4041	ADNI 2	F	ADNI2 Year 1 Visit	2012-06-18	79.1	MT1; GradWarp; N3m <- MPRAGE	314546	12.846259676790078
241342	0	041_S_4060	ADNI 2	M	ADNI2 Year 1 Visit	2012-06-19	85.6	MT1; GradWarp; N3m <- MPRAGE	315332	12.616275488203042
349583	1	051_S_4980	ADNI 2	M	ADNI2 Month 6-New Pt	2013-06-13	88.0	MT1; GradWarp; N3m <- MPRAGE	377761	7.4580586870366945
62239	0	052_S_1250	ADNI 1	F	ADNI1/GO Month 12	2008-01-25	74.3	MPR; GradWarp; B1 Correction; N3 <- MP- RAGE	91859	11.729193617938767
62281	0	052_S_1251	ADNI 1	F	ADNI1/GO Month 12	2008-03-03	75.4	MPR; GradWarp; B1 Correction; N3 <- MP-RAGE	97151	12.747695024538492
394766	1	052_S_4959	ADNI 2	M	ADNI2 Year 1 Visit	2014-03-18	78.6	MT1; N3m <- Sag IR-FSPGR	421261	12.452001067783733
357958	1	052_S_5062	ADNI 2	F	ADNI2 Year 1 Visit	2014-04-22	72.3	MT1; N3m <- Sag IR-FSPGR	423863	14.850407605905666
64197	1	053_S_1044	ADNI 1	M	ADNI1/GO Month 12	2007-11-21	66.7	MPR; GradWarp; B1 Correction; N3 <- MP-RAGE	102404	12.846259676790078
291936	0	053_S_4578	ADNI 2	F	ADNI2 Year 1 Visit	2013-04-10	70.3	MT1; N3m <- MPRAGE	371569	12.813404792706216
34724	0	057_S_0643	ADNI 1	F	ADNI1/GO Month 12	2007-07-18	72.5	MPR; GradWarp; B1 Correction; N3 <- MPRAGE	73365	12.87911456087394
63002	1	057_S_1373	ADNI 1	M	ADNI1/GO Month 12	2008-04-11	76.5	MPR; GradWarp; N3 <- MPRAGE	103706	12.71484014045463
50556	0	062_S_1099	ADNI 1	F	ADNI1/GO Month 12	2007-12-11	80.4	MPR; GradWarp; B1 Correction; N3 <- MPRAGE	87140	12.681985256370767
38721	1	067_S_0029	ADNI 1	M	ADNI1/GO Month 12	2006-11-14	65.3	MPR; GradWarp; B1 Correction; N3 <- MPRAGE	82359	13.010534097209389
35910	1	067_S_0076	ADNI 1	M	ADNI1/GO Month 12	2007-03-12	79.7	MPR; GradWarp; B1 Correction; N3 <- MPRAGE	63031	15.146101562660425
34805	0	067_S_0177	ADNI 1	F	ADNI1/GO Month 12	2007-04-18	76.1	MPR; GradWarp; B1 Correction; N3 <- MPRAGE	64286	13.273373169880285
38725	1	067_S_0812	ADNI 1	F	ADNI1/GO Month 6	2007-05-07	72.3	MPR; GradWarp; B1 Correction; N3 <- MPRAGE	138848	7.129509846198074
63103	1	067_S_1185	ADNI 1	M	ADNI1/GO Month 6	2007-08-07	62.7	MPR; GradWarp; B1 Correction; N3 <- MPRAGE	79231	7.096654962114211
55029	1	067_S_1253	ADNI 1	F	ADNI1/GO Month 12	2008-05-13	63.9	MPR; GradWarp; B1 Correction; N3 <- MPRAGE	106502	14.29187457648001
312636	1	067_S_4728	ADNI 2	M	ADNI2 Year 1 Visit	2013-05-31	83.0	MT1; GradWarp; N3m <- MPRAGE	375650	11.959177806525801
270045	0	068_S_4340	ADNI 2	F	ADNI2 Year 1 Visit	2013-01-09	67.9	MT1; GradWarp; N3m <- MPRAGE	357950	13.404792706215733
322550	0	070_S_4856	ADNI 2	F	ADNI2 Year 1 Visit	2013-08-15	66.2	MT1; GradWarp; N3m <- MPRAGE	388558	12.681985256370767
351376	0	070_S_5040	ADNI 2	F	ADNI2 Year 1 Visit	2014-01-28	77.2	MT1; GradWarp; N3m <- MPRAGE	422849	13.83190619930594
248634	0	072_S_4103	ADNI 2	M	ADNI2 Year 1 Visit	2012-08-21	72.1	MT1; GradWarp; N3m <- MPRAGE	337433	13.076243865377112
277671	0	072_S_4391	ADNI 2	M	ADNI2 Year 1 Visit	2013-01-14	75.6	MT1; GradWarp; N3m <- MPRAGE	357887	12.287726647364423
49670	0	073_S_0089	ADNI 1	M	ADNI1/GO Month 12	2007-02-07	66.2	MPR; GradWarp; B1 Correction; N3 <- MPRAGE	72471	12.386291299616008
39867	0	073_S_0311	ADNI 1	F	ADNI1/GO Month 6	2007-02-08	78.9	MPR; GradWarp; B1 Correction; N3 <- MPRAGE	121451	8.31228567321711
248679	0	073_S_4155	ADNI 2	F	ADNI2 Month 6-New Pt	2012-02-06	78.2	MT1; GradWarp; N3m <- MPRAGE	285147	6.340992628185384
270031	0	073_S_4393	ADNI 2	M	ADNI2 Year 1 Visit	2012-11-28	74.5	MT1; GradWarp; N3m <- MPRAGE	349716	12.222016879196698
285488	0	073_S_4552	ADNI 2	M	ADNI2 Year 1 Visit	2013-04-23	64.4	MT1; GradWarp; N3m <- MPRAGE	369034	14.226164808312285
308102	0	073_S_4739	ADNI 2	M	ADNI2 Year 1 Visit	2013-05-16	66.2	MT1; GradWarp; N3m <- MPRAGE	374695	11.992032690609664
322646	1	073_S_4853	ADNI 2	F	ADNI2 Year 1 Visit	2013-08-30	72.0	MT1; GradWarp; N3m <- MPRAGE	391102	13.634776894802767
95648	0	082_S_0304	ADNI 1	F	ADNI Baseline	2006-04-06	70.9	MPR; GradWarp; B1 Correction; N3 <- MPRAGE	77068	0.5256781453417935
49478	0	082_S_0640	ADNI 1	F	ADNI Baseline	2006-07-25	73.1	MPR; GradWarp; B1 Correction; N3 <- MPRAGE	39765	0.722807449844966
63164	1	082_S_1377	ADNI 1	M	ADNI1/GO Month 12	2008-06-17	84.0	MPR; GradWarp; B1 Correction; N3 <- MPRAGE	123757	14.948972258157252
274514	0	082_S_4428	ADNI 2	M	ADNI2 Year 1 Visit	2013-01-09	73.7	MT1; GradWarp; N3m <- MPRAGE	357864	12.681985256370767
47103	0	094_S_0489	ADNI 1	F	ADNI1/GO Month 6	2006-11-21	74.5	MPR; GradWarp; B1 Correction; N3 <- MP-RAGE	64336	6.43955728043697
63463	0	094_S_0526	ADNI 1	F	ADNI1/GO Month 12	2007-05-22	86.2	MPR; GradWarp; B1 Correction; N3 <- MP-RAGE	80708	12.189161995112835
47294	0	094_S_0692	ADNI 1	F	ADNI1/GO Month 12	2007-08-16	77.9	MPR; GradWarp; B1 Correction; N3 <- MP-RAGE	74362	12.846259676790078
67222	1	094_S_1164	ADNI 1	F	ADNI1/GO Month 12	2007-12-11	70.6	MPR; GradWarp; B1 Correction; N3 <- MP-RAGE	91056	11.992032690609664
80717	0	094_S_1267	ADNI 1	M	ADNI1/GO Month 12	2008-03-24	74.4	MPR; GradWarp; B1 Correction; N3 <- MP-RAGE	101755	12.287726647364423
417108	1	094_S_4089	ADNI 2	M	ADNI2 Year 1 Visit	2012-08-15	75.0	MT1; GradWarp; N3m <- Sag IR-SPGR	335435	13.569067126635044
263732	0	094_S_4234	ADNI 2	M	ADNI2 Year 1 Visit	2012-10-18	71.2	MT1; GradWarp; N3m <- Sag IR-SPGR	370231	12.024887574693526
263736	1	094_S_4282	ADNI 2	M	ADNI2 Month 6-New Pt	2012-04-17	90.2	MT1; GradWarp; N3m <- Sag IR-SPGR	845637	5.9138791350951765
288885	0	094_S_4503	ADNI 2	F	ADNI2 Year 1 Visit	2013-02-28	72.8	MT1; GradWarp; N3m <- Sag IR-SPGR	371821	12.222016879196698
293721	0	094_S_4560	ADNI 2	F	ADNI2 Year 1 Visit	2013-03-21	71.5	MT1; GradWarp; N3m <- Sag IR-SPGR	371823	12.156307111028974
846467	1	094_S_4737	ADNI 2	F	ADNI2 Month 3 MRI-New Pt	2012-08-28	74.7	MT1; GradWarp; N3m <- Sag IR-SPGR	337503	2.6612456107928293
89428	1	098_S_0149	ADNI 1	M	ADNI1/GO Month 12	2007-02-19	88.9	MPR; GradWarp; B1 Correction; N3 <- MP-RAGE	55993	12.911969444957801
65747	0	098_S_0171	ADNI 1	F	ADNI1/GO Month 12	2007-02-19	79.4	MPR; GradWarp; B1 Correction; N3 <- MP-RAGE	68562	12.484855951867594
65756	0	098_S_0172	ADNI 1	F	ADNI1/GO Month 12	2007-04-07	71.8	MPR; GradWarp; B1 Correction; N3 <- MP-RAGE	56012	13.306228053964148
56030	0	098_S_0896	ADNI 1	M	ADNI1/GO Month 12	2007-10-18	78.0	MPR; GradWarp; B1 Correction; N3 <- MP-RAGE	80432	12.747695024538492
225425	0	098_S_4003	ADNI 2	F	ADNI2 Year 1 Visit	2012-03-16	73.4	MT1; GradWarp; N3m <- Sag IR-SPGR	293717	11.827758270190353
229328	0	098_S_4018	ADNI 2	M	ADNI2 Year 1 Visit	2012-05-21	77.2	MT1; GradWarp; N3m <- Sag IR-SPGR	312783	12.977679213125526
241354	0	098_S_4050	ADNI 2	M	ADNI2 Month 3 MRI-New Pt	2011-10-03	77.4	MT1; GradWarp; N3m <- Sag IR-SPGR	342528	4.23828004681821
258658	1	098_S_4215	ADNI 2	M	ADNI2 Year 1 Visit	2012-10-30	82.8	MT1; GradWarp; N3m <- Sag IR-SPGR	349591	13.601922010718907
35840	0	099_S_0090	ADNI 1	M	ADNI1/GO Month 12	2007-02-09	71.1	MPR; GradWarp; B1 Correction; N3 <- MPRAGE	102431	12.944824329041664
38780	0	099_S_0533	ADNI 1	F	ADNI1/GO Month 12	2007-05-16	82.1	MPR; GradWarp; B1 Correction; N3 <- MPRAGE	68787	11.696338733854905
102034	1	099_S_1144	ADNI 1	M	ADNI1/GO Month 12	2007-12-14	78.5	MPR; GradWarp; B1 Correction; N3 <- MPRAGE	87273	11.827758270190353
296345	0	099_S_4076	ADNI 2	F	ADNI2 Year 1 Visit	2012-06-18	73.7	MT1; GradWarp; N3m <- MPRAGE	314542	12.156307111028974
296347	0	099_S_4086	ADNI 2	M	ADNI2 Year 1 Visit	2012-07-09	82.9	MT1; GradWarp; N3m <- MPRAGE	322665	12.386291299616008
296349	0	099_S_4104	ADNI 2	M	ADNI2 Year 1 Visit	2012-07-11	73.5	MT1; GradWarp; N3m <- MPRAGE	322667	12.353436415532146
33073	0	100_S_0035	ADNI 1	M	ADNI1/GO Month 12	2006-11-30	78.1	MPR; ; N3 <- ADNI_new MPRAGE	66100	13.339082938048008
33083	0	100_S_0047	ADNI 1	M	ADNI1/GO Month 12	2006-12-08	85.9	MPR; ; N3 <- ADNI-R11 MPRAGE	66105	12.681985256370767
33098	0	100_S_0069	ADNI 1	M	ADNI1/GO Month 12	2007-01-09	74.1	MPR; ; N3 <- ADNI-R11 MPRAGE	62335	12.87911456087394
89760	1	100_S_0747	ADNI 1	M	ADNI1/GO Month 6	2007-03-01	73.2	MPR; ; N3 <- ADNI-R11 MPRAGE	80663	6.176718207766073
290965	0	100_S_4469	ADNI 2	M	ADNI2 Year 1 Visit	2013-04-11	67.3	MT1; N3m <- MPRAGE	371984	13.109098749460975
63478	0	109_S_1014	ADNI 1	F	ADNI1/GO Month 12	2008-04-14	86.3	MPR; GradWarp; B1 Correction; N3 <- MPRAGE	103485	15.54036017166677
291002	0	109_S_4499	ADNI 2	M	ADNI2 Year 1 Visit	2013-03-19	85.0	MT1; GradWarp; N3m <- Sag IR-SPGR	372033	12.353436415532146
96316	0	114_S_0173	ADNI 1	M	ADNI1/GO Month 12	2007-02-27	74.4	MPR; GradWarp; B1 Correction; N3 <- MPRAGE	94889	12.55056572003532
39831	0	114_S_0416	ADNI 1	F	ADNI1/GO Month 12	2007-05-02	73.7	MPR; GradWarp; B1 Correction; N3 <- MPRAGE	94898	12.386291299616008
39849	0	114_S_0601	ADNI 1	F	ADNI1/GO Month 12	2007-07-12	77.8	MPR; GradWarp; B1 Correction; N3 <- MPRAGE	68152	13.20766340171256
59773	1	116_S_0370	ADNI 1	F	ADNI1/GO Month 12	2007-05-14	75.7	MPR-R; GradWarp; N3 <- MP-RAGE-Repeat	87743	12.649130372286905
59724	0	116_S_0382	ADNI 1	F	ADNI1/GO Month 12	2007-06-13	76.7	MPR; GradWarp; B1 Correction; N3 <- MPRAGE	87738	12.944824329041664
59665	0	116_S_0648	ADNI 1	F	ADNI1/GO Month 12	2007-07-26	72.6	MPR; GradWarp; N3 <- MP-RAGE	72813	11.729193617938767
59738	0	116_S_0657	ADNI 1	F	ADNI1/GO Month 12	2007-08-29	78.9	MPR; GradWarp; N3 <- MP-RAGE	82618	12.156307111028974
59710	0	116_S_1232	ADNI 1	F	ADNI1/GO Month 12	2008-01-30	73.2	MPR; GradWarp; B1 Correction; N3 <- MPRAGE	91911	12.189161995112835
59643	0	116_S_1249	ADNI 1	F	ADNI1/GO Month 12	2008-02-06	71.9	MPR; GradWarp; B1 Correction; N3 <- MPRAGE	91920	11.959177806525801
236974	0	116_S_4043	ADNI 2	M	ADNI2 Year 1 Visit	2012-05-08	83.1	MT1; GradWarp; N3m <- MPRAGE	308053	11.729193617938767
242878	0	116_S_4092	ADNI 2	F	ADNI2 Year 1 Visit	2012-07-24	82.7	MT1; GradWarp; N3m <- MPRAGE	342593	13.010534097209389
255413	1	116_S_4195	ADNI 2	M	ADNI2 Year 1 Visit	2012-09-17	63.4	MT1; GradWarp; N3m <- MPRAGE	339181	12.583420604119182
415901	1	116_S_4209	ADNI 2	F	ADNI2 Month 3 MRI-New Pt	2011-11-29	78.0	MT1; GradWarp; N3m <- MPRAGE	275650	3.0226493357153124
267741	1	116_S_4338	ADNI 2	M	ADNI2 Year 1 Visit	2012-11-07	81.6	MT1; GradWarp; N3m <- MPRAGE	349870	12.189161995112835
281425	0	116_S_4453	ADNI 2	M	ADNI2 Year 1 Visit	2013-01-16	67.0	MT1; GradWarp; N3m <- MPRAGE	357702	11.959177806525801
281407	0	116_S_4483	ADNI 2	F	ADNI2 Year 1 Visit	2013-02-13	70.7	MT1; GradWarp; N3m <- MPRAGE	362878	12.649130372286905
296584	1	116_S_4625	ADNI 2	M	ADNI2 Year 1 Visit	2013-04-04	64.9	MT1; GradWarp; N3m <- MPRAGE	431847	12.189161995112835
322343	0	116_S_4855	ADNI 2	M	ADNI2 Year 1 Visit	2013-08-05	84.9	MT1; GradWarp; N3m <- MPRAGE	388913	12.517710835951457
64394	0	123_S_0072	ADNI 1	M	ADNI1/GO Month 12	2007-01-18	71.8	MPR; ; N3 <- ADNI MPRAGE	66671	12.452001067783733
64404	1	123_S_0091	ADNI 1	M	ADNI1/GO Month 12	2007-01-11	63.5	MPR; ; N3 <- ADNI MPRAGE	66676	12.616275488203042
65477	0	123_S_0106	ADNI 1	F	ADNI1/GO Month 12	2007-01-24	74.3	MPR; ; N3 <- ADNI MPRAGE	66681	12.123452226945112
63550	0	123_S_0113	ADNI 1	M	ADNI1/GO Month 12	2007-03-12	76.3	MPR; ; N3 <- ADNI MPRAGE	66691	12.123452226945112
285119	1	123_S_4526	ADNI 2	M	ADNI2 Year 1 Visit	2013-02-12	80.5	MT1; GradWarp; N3m <- MPRAGE	362874	12.123452226945112
38813	0	126_S_0405	ADNI 1	M	ADNI1/GO Month 6	2007-01-16	76.8	MPR; GradWarp; B1 Correction; N3 <- SAG MP-RAGE	48885	8.049446600546213
38921	0	126_S_0680	ADNI 1	M	ADNI1/GO Month 12	2007-07-23	78.9	MPR; GradWarp; B1 Correction; N3 <- SAG MP-RAGE	73199	12.583420604119182
38982	1	126_S_0784	ADNI 1	F	ADNI1/GO Month 12	2007-10-09	77.0	MPR; GradWarp; B1 Correction; N3 <- SAG MP-RAGE	82632	12.123452226945112
48967	1	126_S_1221	ADNI 1	M	ADNI1/GO Month 12	2008-01-28	72.3	MPR; GradWarp; B1 Correction; N3 <- SAG MP-RAGE	91962	12.156307111028974
282672	1	126_S_4494	ADNI 2	M	ADNI2 Year 1 Visit	2013-02-07	72.2	MT1; N3m <- Sag IR-FSPGR	375904	12.25487176328056
305417	1	126_S_4686	ADNI 2	M	ADNI2 Year 1 Visit	2013-05-07	72.8	MT1; N3m <- Sag IR-FSPGR	371905	12.320581531448285
34451	0	127_S_0622	ADNI 1	F	ADNI1/GO Month 12	2007-06-27	75.7	MPR; GradWarp; B1 Correction; N3 <- MP-RAGE	72351	12.452001067783733
34457	0	127_S_0684	ADNI 1	F	ADNI1/GO Month 12	2007-08-20	78.6	MPR; GradWarp; B1 Correction; N3 <- MP-RAGE	74504	13.240518285796423
80759	1	127_S_0754	ADNI 1	F	ADNI1/GO Month 12	2007-10-05	68.8	MPR; GradWarp; B1 Correction; N3 <- MP-RAGE	80907	12.977679213125526
250659	0	127_S_4148	ADNI 2	M	ADNI2 Year 1 Visit	2012-08-30	74.1	MT1; GradWarp; N3m <- Sag IR-SPGR	338590	12.649130372286905
255411	0	127_S_4198	ADNI 2	F	ADNI2 Year 1 Visit	2012-09-06	79.5	MT1; GradWarp; N3m <- Sag IR-SPGR	338640	12.189161995112835
291900	0	127_S_4604	ADNI 2	M	ADNI2 Year 1 Visit	2013-04-10	66.1	MT1; N3m <- Sag IR-FSPGR	431839	12.649130372286905
296528	0	127_S_4645	ADNI 2	F	ADNI2 Year 1 Visit	2013-04-11	77.4	MT1; N3m <- Sag IR-FSPGR	431859	12.222016879196698
337437	1	127_S_4940	ADNI 2	M	ADNI2 Year 1 Visit	2013-10-03	90.4	MT1; N3m <- Sag IR-FSPGR	398378	12.452001067783733
349916	1	127_S_5028	ADNI 2	M	ADNI2 Year 1 Visit	2013-12-12	63.0	MT1; N3m <- Sag IR-FSPGR	416094	12.911969444957801
414569	1	127_S_5095	ADNI 2	M	ADNI2 Year 1 Visit	2014-03-17	67.0	MT1; N3m <- Sag IR-FSPGR	421275	12.583420604119182
124932	1	128_S_0167	ADNI 1	M	ADNI1/GO Month 12	2007-05-14	77.7	MPR; GradWarp; B1 Correction; N3 <- SAG 3D MPRAGE	69203	14.850407605905666
68860	0	128_S_0245	ADNI 1	F	ADNI1/GO Month 6	2006-10-10	74.5	MPR; GradWarp; B1 Correction; N3 <- MPRAGE	68867	6.669541469024004
70812	0	128_S_0500	ADNI 1	M	ADNI1/GO Month 12	2007-06-08	78.6	MPR; GradWarp; B1 Correction; N3 <- SAG 3D MPRAGE	70820	12.780549908622353
68975	1	128_S_0517	ADNI 1	M	ADNI1/GO Month 12	2007-06-05	83.0	MPR; GradWarp; B1 Correction; N3 <- SAG 3D MPRAGE	69344	12.320581531448285
68982	0	128_S_0522	ADNI 1	M	ADNI1/GO Month 12	2007-06-22	71.1	MPR; GradWarp; B1 Correction; N3 <- SAG 3D MPRAGE	69660	13.109098749460975
69678	1	128_S_0528	ADNI 1	F	ADNI1/GO Month 12	2007-05-17	71.9	MPR; GradWarp; B1 Correction; N3 <- SAG 3D MPRAGE	70838	11.992032690609664
69047	1	128_S_0740	ADNI 1	M	ADNI1/GO Month 12	2007-08-17	73.4	MPR; GradWarp; B1 Correction; N3 <- SAG 3D MPRAGE	94907	12.55056572003532
98874	0	128_S_0863	ADNI 1	M	ADNI1/GO Month 12	2007-10-17	80.4	MPR; GradWarp; B1 Correction; N3 <- SAG 3D MPRAGE	89909	12.71484014045463
134504	0	128_S_1242	ADNI 1	F	ADNI1/GO Month 12	2008-03-21	72.3	MPR; GradWarp; B1 Correction; N3 <- SAG 3D MPRAGE	105427	13.470502474383457
69399	1	128_S_1409	ADNI 1	M	ADNI1/GO Month 6	2008-03-07	66.7	MPR; GradWarp; B1 Correction; N3 <- SAG 3D MPRAGE	101946	8.607979629971869
79856	1	128_S_1430	ADNI 1	F	ADNI1/GO Month 6	2008-04-04	84.1	MPR; GradWarp; N3 <- SAG 3D MPRAGE	124183	6.899525657611039
312674	0	128_S_4586	ADNI 2	M	ADNI2 Year 1 Visit	2013-07-03	77.1	MT1; GradWarp; N3m <- SAG MPRAGE NO ANGLE	388824	12.911969444957801
296406	0	128_S_4609	ADNI 2	F	ADNI2 Month 6-New Pt	2012-10-26	82.3	MT1; GradWarp; N3m <- MPRAGE	349558	6.735251237191728
312736	1	128_S_4772	ADNI 2	F	ADNI2 Year 1 Visit	2013-07-17	79.9	MT1; GradWarp; N3m <- SAG MPRAGE NO ANGLE	388832	13.109098749460975
312843	1	128_S_4792	ADNI 2	M	ADNI2 Month 3 MRI-New Pt	2012-10-09	80.7	MT1; GradWarp; N3m <- MPRAGE	349343	3.7126019014764164
382247	1	128_S_5123	ADNI 2	F	ADNI2 Month 3 MRI-New Pt	2013-08-14	73.9	MT1; GradWarp; N3m <- SAG MPRAGE NO ANGLE	388836	7.786607527875316
91134	0	129_S_0778	ADNI 1	M	ADNI1/GO Month 12	2007-09-21	73.7	MPR; GradWarp; N3 <- MP-RAGE	81963	13.240518285796423
270065	0	129_S_4396	ADNI 2	F	ADNI2 Year 1 Visit	2012-12-11	79.5	MT1; N3m <- MPRAGE	351440	12.353436415532146
272812	0	129_S_4422	ADNI 2	F	ADNI2 Year 1 Visit	2013-01-07	71.9	MT1; N3m <- MPRAGE	355898	12.780549908622353
39109	0	130_S_0232	ADNI 1	M	ADNI1/GO Month 12	2007-03-05	79.1	MPR; GradWarp; B1 Correction; N3 <- SAG MP-RAGE	65488	12.123452226945112
39172	0	130_S_0886	ADNI 1	F	ADNI1/GO Month 12	2007-10-08	72.4	MPR; GradWarp; B1 Correction; N3 <- SAG MP-RAGE	80943	12.287726647364423
39181	0	130_S_0969	ADNI 1	M	ADNI1/GO Month 12	2007-11-07	71.1	MPR; GradWarp; B1 Correction; N3 <- SAG MP-RAGE	86003	12.649130372286905
63747	0	130_S_1200	ADNI 1	M	ADNI1/GO Month 12	2008-01-22	85.6	MPR; GradWarp; B1 Correction; N3 <- SAG MP-RAGE	92030	12.222016879196698
63756	1	130_S_1201	ADNI 1	F	ADNI1/GO Month 12	2008-02-04	76.7	MPR; GradWarp; B1 Correction; N3 <- SAG MP-RAGE	92039	12.649130372286905
63765	1	130_S_1290	ADNI 1	F	ADNI1/GO Month 12	2008-02-18	80.4	MPR; GradWarp; B1 Correction; N3 <- SAG MP-RAGE	97262	12.353436415532146
291894	1	130_S_4589	ADNI 2	F	ADNI2 Month 6-New Pt	2012-11-16	75.9	MT1; N3m <- MPRAGE	349605	7.950881948294626
300302	1	130_S_4660	ADNI 2	F	ADNI2 Year 1 Visit	2013-05-02	78.3	MT1; N3m <- MPRAGE	431863	12.452001067783733
308045	1	130_S_4730	ADNI 2	F	ADNI2 Year 1 Visit	2013-06-12	82.2	MT1; N3m <- MPRAGE	394758	12.649130372286905
351548	1	130_S_5006	ADNI 2	F	ADNI2 Year 1 Visit	2013-11-19	69.4	MT1; N3m <- MPRAGE	402044	12.156307111028974
63783	0	131_S_0123	ADNI 1	M	ADNI1/GO Month 12	2007-02-15	74.5	MPR; GradWarp; B1 Correction; N3 <- MP-RAGE	70875	12.87911456087394
47979	0	131_S_0319	ADNI 1	F	ADNI1/GO Month 6	2006-10-20	70.9	MPR; GradWarp; B1 Correction; N3 <- MP-RAGE	47988	7.030945193946487
48037	1	131_S_0497	ADNI 1	M	ADNI1/GO Month 12	2007-06-19	76.8	MPR; GradWarp; B1 Correction; N3 <- MP-RAGE	71668	12.386291299616008
63792	0	131_S_1301	ADNI 1	F	ADNI1/GO Month 12	2008-03-25	73.3	MPR; GradWarp; N3 <- MP-RAGE	102818	13.076243865377112
39927	0	133_S_0433	ADNI 1	F	ADNI1/GO Month 12	2007-05-10	86.6	MPR; GradWarp; B1 Correction; N3 <- MP-RAGE	72539	12.222016879196698
107933	0	133_S_0488	ADNI 1	F	ADNI1/GO Month 12	2007-07-11	72.2	MPR; GradWarp; B1 Correction; N3 <- MP-RAGE	89791	14.061890387892975
40027	1	133_S_1055	ADNI 1	M	ADNI1/GO Month 12	2007-12-27	85.8	MPR; GradWarp; N3 <- MPRAGE	89801	13.437647590299596
89956	1	133_S_1170	ADNI 1	M	ADNI1/GO Month 12	2008-01-17	74.1	MPR; GradWarp; B1 Correction; N3 <- MP-RAGE	92078	12.616275488203042
290940	0	135_S_4566	ADNI 2	F	ADNI2 Year 1 Visit	2013-03-27	84.6	MT1; GradWarp; N3m <- MPRAGE	377187	12.649130372286905
297888	1	135_S_4657	ADNI 2	F	ADNI2 Year 1 Visit	2013-04-29	72.7	MT1; GradWarp; N3m <- MPRAGE	370083	12.55056572003532
322957	1	135_S_4863	ADNI 2	M	ADNI2 Year 1 Visit	2013-08-21	71.1	MT1; GradWarp; N3m <- MPRAGE	389177	12.649130372286905
337552	1	135_S_4954	ADNI 2	M	ADNI2 Year 1 Visit	2013-10-15	62.3	MT1; GradWarp; N3m <- MPRAGE	398392	12.681985256370767
349914	1	135_S_5015	ADNI 2	F	ADNI2 Year 1 Visit	2013-11-25	79.0	MT1; GradWarp; N3m <- MPRAGE	402046	12.386291299616008
40200	0	136_S_0186	ADNI 1	F	ADNI1/GO Month 12	2007-03-05	81.5	MPR; GradWarp; B1 Correction; N3 <- MP-RAGE	66417	12.287726647364423
40311	1	136_S_0299	ADNI 1	F	ADNI1/GO Month 12	2007-05-14	90.2	MPR; GradWarp; B1 Correction; N3 <- MP-RAGE	66744	12.419146183699871
40327	1	136_S_0300	ADNI 1	M	ADNI1/GO Month 12	2007-05-29	57.5	MPR; GradWarp; B1 Correction; N3 <- MP-RAGE	66758	12.649130372286905
40355	1	136_S_0426	ADNI 1	M	ADNI1/GO Month 12	2007-06-04	80.7	MPR; GradWarp; B1 Correction; N3 <- MP-RAGE	66777	12.616275488203042
265203	0	136_S_4269	ADNI 2	F	ADNI2 Month 6-New Pt	2012-08-09	66.5	MT1; N3m <- MPRAGE	334163	9.297932195732972
280564	0	136_S_4433	ADNI 2	F	ADNI2 Month 3 MRI-New Pt	2012-09-18	77.6	MT1; N3m <- MPRAGE	340476	8.082301484630074
66427	0	137_S_0283	ADNI 1	M	ADNI1/GO Month 12	2007-05-03	79.6	MPR; GradWarp; N3 <- MP-RAGE	67023	13.601922010718907
46607	1	137_S_0366	ADNI 1	F	ADNI1/GO Month 12	2007-06-20	57.8	MPR; GradWarp; N3 <- MP-RAGE	66205	13.339082938048008
46628	0	137_S_0459	ADNI 1	M	ADNI1/GO Month 12	2007-05-17	74.1	MPR; GradWarp; N3 <- MP-RAGE	89095	12.71484014045463
89978	1	137_S_0796	ADNI 1	M	ADNI1/GO Month 12	2007-10-08	81.6	MPR; GradWarp; N3 <- MP-RAGE	91209	13.569067126635044
45932	0	137_S_0972	ADNI 1	M	ADNI1/GO Month 12	2007-12-04	79.0	MPR; GradWarp; N3 <- MP-RAGE	103628	11.992032690609664
258692	1	137_S_4211	ADNI 2	F	ADNI2 Year 1 Visit	2012-10-10	82.1	MT1; GradWarp; N3m <- MPRAGE	342502	12.649130372286905
261075	1	137_S_4258	ADNI 2	M	ADNI2 Year 1 Visit	2012-10-15	77.0	MT1; GradWarp; N3m <- MPRAGE	350386	12.156307111028974
281889	0	137_S_4466	ADNI 2	M	ADNI2 Year 1 Visit	2013-03-01	81.0	MT1; GradWarp; N3m <- MPRAGE	363028	13.1748085176287
285903	0	137_S_4482	ADNI 2	F	ADNI2 Year 1 Visit	2013-03-15	78.4	MT1; GradWarp; N3m <- MPRAGE	376829	12.911969444957801
296355	0	137_S_4520	ADNI 2	M	ADNI2 Year 1 Visit	2013-03-25	69.0	MT1; GradWarp; N3m <- MPRAGE	377197	12.780549908622353
300252	0	137_S_4587	ADNI 2	F	ADNI2 Year 1 Visit	2013-05-06	66.9	MT1; N3m <- MPRAGE	371901	12.649130372286905
305446	0	137_S_4632	ADNI 2	M	ADNI2 Year 1 Visit	2013-06-21	69.0	MT1; N3m <- MPRAGE	379077	13.601922010718907
82737	1	141_S_0696	ADNI 1	F	ADNI1/GO Month 12	2007-09-29	75.3	MPR; GradWarp; B1 Correction; N3 <- MPRAGE	81485	13.141953633544837
94823	0	141_S_0726	ADNI 1	M	ADNI1/GO Month 12	2007-11-14	82.4	MPR; GradWarp; B1 Correction; N3 <- MPRAGE	85667	14.58756853323477
47301	0	141_S_0767	ADNI 1	F	ADNI1/GO Month 12	2007-09-22	74.3	MPR; GradWarp; B1 Correction; N3 <- MPRAGE	124939	12.846259676790078
47310	0	141_S_0810	ADNI 1	M	ADNI1/GO Month 12	2007-11-24	84.6	MPR; GradWarp; B1 Correction; N3 <- MPRAGE	107732	13.240518285796423
47740	1	141_S_0852	ADNI 1	F	ADNI1/GO Month 12	2007-11-06	85.5	MPR; GradWarp; B1 Correction; N3 <- MPRAGE	94925	13.371937822131871
112291	1	141_S_0853	ADNI 1	M	ADNI1/GO Month 12	2007-09-16	87.9	MPR; GradWarp; B1 Correction; N3 <- MPRAGE	81512	12.649130372286905
47747	1	141_S_1024	ADNI 1	M	ADNI1/GO Month 12	2007-11-25	69.7	MPR; GradWarp; B1 Correction; N3 <- MPRAGE	102134	12.189161995112835
48580	1	141_S_1137	ADNI 1	F	ADNI1/GO Month 12	2008-02-12	82.8	MPR; GradWarp; B1 Correction; N3 <- MPRAGE	106231	13.799051315222078
48589	1	141_S_1152	ADNI 1	F	ADNI1/GO Month 12	2008-02-03	72.6	MPR; GradWarp; B1 Correction; N3 <- MPRAGE	102062	13.273373169880285
248630	0	153_S_4125	ADNI 2	F	ADNI2 Year 1 Visit	2012-07-17	76.9	MT1; GradWarp; N3m <- MPRAGE	323000	11.926322922441939
254770	1	153_S_4172	ADNI 2	M	ADNI2 Year 1 Visit	2012-08-16	76.9	MT1; GradWarp; N3m <- MPRAGE	335938	11.992032690609664
270067	0	153_S_4372	ADNI 2	F	ADNI2 Year 1 Visit	2012-12-11	71.2	MT1; GradWarp; N3m <- MPRAGE	351438	12.386291299616008
63859	0	941_S_1195	ADNI 1	M	ADNI1/GO Month 6	2007-11-11	77.8	MPR; GradWarp; B1 Correction; N3 <- MPRAGE	97305	9.067948007145937
63869	0	941_S_1202	ADNI 1	M	ADNI1/GO Month 12	2008-02-28	78.7	MPR; GradWarp; B1 Correction; N3 <- MPRAGE	105436	12.944824329041664
261061	0	941_S_4255	ADNI 2	M	ADNI2 Month 6-New Pt	2012-05-21	73.2	MT1; GradWarp; N3m <- MPRAGE	312777	7.4580586870366945
272646	0	941_S_4292	ADNI 2	M	ADNI2 Year 1 Visit	2012-12-20	72.2	MT1; GradWarp; N3m <- MPRAGE	370242	12.517710835951457
270042	0	941_S_4365	ADNI 2	M	ADNI2 Year 1 Visit	2012-12-20	81.4	MT1; GradWarp; N3m <- MPRAGE	353881	12.944824329041664
300498	0	941_S_4376	ADNI 2	F	ADNI2 Month 6-New Pt	2012-07-17	77.2	MT1; GradWarp; N3m <- MPRAGE	322902	13.536212242551182
