# Supplementary material for: Deep learning prediction of mild cognitive impairment conversion to Alzheimer’s disease at 3 years after diagnosis using longitudinal and whole-brain 3D MRI
Source: PeerJ Comput Sci. 2021 May 25;7:e560. doi: 10.7717/peerj-cs.560 (PMC8176545; doi:10.7717/peerj-cs.560)
Supplement: Supplemental Information 2 [file peerj-cs-07-560-s002.zip › adni_prediction_progressiveMCI_12month.csv]

Subject ID	Sex	Visit	Study Date	Age	Description	Imaging Protocol	Image ID	Tissue	Months since baseline	Exam Diagnosis	Days diff
002_S_0729	F	ADNI1/GO Month 6	2007-02-22	65.9	MPR; GradWarp; B1 Correction; N3 <- MP-RAGE		64740	All	7.2280744984496605	MCI	0.0
002_S_0954	F	ADNI1/GO Month 6	2007-05-03	70.0	MPR; GradWarp; B1 Correction; N3 <- MP-RAGE		62365	All	6.735251237191728	MCI	0.0
002_S_1070	M	ADNI1/GO Month 12	2007-12-10	74.8	MPR; GradWarp; B1 Correction; N3 <- MP-RAGE		86299	All	12.386291299616008	MCI	5.0
002_S_4171	M	ADNI2 Year 1 Visit	2012-08-24	70.5	MT1; N3m <- MPRAGE		337465	All	12.55056572003532	MCI	3.0
002_S_4521	M	ADNI2 Year 1 Visit	2013-03-15	71.2	MT1; N3m <- MPRAGE		364636	All	12.87911456087394	MCI	1.0
002_S_4746	F	ADNI2 Year 1 Visit	2013-06-03	72.3	MT1; N3m <- MPRAGE		377153	All	12.156307111028974	MCI	3.0
003_S_1057	F	ADNI1/GO Month 6	2007-10-23	62.3	MPR; GradWarp; B1 Correction; N3 <- MPRAGE		81338	All	10.612127559087456	MCI	12.0
005_S_0222	M	ADNI1/GO Month 6	2006-10-03	86.6	MPR; GradWarp; B1 Correction; N3 <- MP-RAGE		51468	All	7.359494034785109	MCI	19.0
005_S_0572	M	ADNI1/GO Month 6	2006-12-27	79.5	MPR; GradWarp; B1 Correction; N3 <- MP-RAGE		72149	All	6.242427975933797	MCI	14.0
005_S_1224	M	ADNI1/GO Month 12	2008-04-23	82.4	MPR; GradWarp; B1 Correction; N3 <- MP-RAGE		104392	All	14.981827142241114	MCI	63.0
006_S_0675	F	ADNI1/GO Month 12	2007-12-18	80.4	MPR; GradWarp; B1 Correction; N3 <- MP-RAGE		88345	All	15.573215055750632	MCI	7.0
006_S_1130	F	ADNI1/GO Month 12	2008-01-31	72.4	MPR; GradWarp; B1 Correction; N3 <- MP-RAGE		92228	All	14.029035503809114	MCI	14.0
006_S_4346	M	ADNI2 Year 1 Visit	2012-11-27	72.4	MT1; N3m <- MPRAGE		349719	All	12.583420604119182	MCI	3.0
006_S_4363	F	ADNI2 Year 1 Visit	2012-12-14	74.6	MT1; N3m <- MPRAGE		352001	All	12.944824329041664	MCI	7.0
007_S_0041	F	ADNI1/GO Month 12	2006-11-13	72.1	MPR; GradWarp; B1 Correction; N3 <- MP-RAGE		35724	All	12.747695024538492	MCI	0.0
007_S_0101	M	ADNI1/GO Month 12	2007-01-29	74.8	MPR; GradWarp; B1 Correction; N3 <- MP-RAGE		63296	All	13.306228053964148	MCI	0.0
007_S_0128	F	ADNI1/GO Month 12	2007-02-15	65.3	MPR; GradWarp; B1 Correction; N3 <- MP-RAGE		59862	All	12.977679213125526	MCI	0.0
007_S_0249	F	ADNI1/GO Month 6	2006-09-27	72.6	MPR; GradWarp; B1 Correction; N3 <- MP-RAGE		36733	All	6.8666707735271775	MCI	1.0
007_S_0293	M	ADNI1/GO Month 12	2007-04-16	88.9	MPR; GradWarp; B1 Correction; N3 <- MP-RAGE		59873	All	13.076243865377112	MCI	0.0
007_S_2106	M	ADNI2 Initial Visit-Cont Pt	2011-11-08	78.7	MT1; GradWarp; N3m <- Sag IR-SPGR		272790	All	13.371937822131871	MCI	7.0
009_S_4324	F	ADNI2 Year 1 Visit	2012-11-14	63.9	MT1; GradWarp; N3m <- MPRAGE		349347	All	12.452001067783733	MCI	0.0
009_S_4741	M	ADNI2 Year 1 Visit	2013-07-22	62.9	MT1; GradWarp; N3m <- MPRAGE		384823	All	13.306228053964148	MCI	0.0
010_S_0161	M	ADNI1/GO Month 6	2006-08-16	79.7	MPR; ; N3 <- MPRAGE SENS		63314	All	6.8666707735271775	MCI	0.0
010_S_0904	M	ADNI1/GO Month 12	2008-02-04	85.3	MPR; ; N3 <- ASO-MPRAGE		94365	All	13.930470851557526	MCI	48.0
011_S_0326	M	ADNI1/GO Month 12	2007-04-11	78.0	MPR; GradWarp; B1 Correction; N3 <- MPRAGE		67357	All	12.71484014045463	MCI	7.0
011_S_0362	F	ADNI1/GO Month 12	2007-04-16	71.6	MPR; GradWarp; B1 Correction; N3 <- MPRAGE		67079	All	12.616275488203042	MCI	0.0
011_S_0861	M	ADNI1/GO Month 12	2007-10-02	88.3	MPR; GradWarp; B1 Correction; N3 <- MPRAGE		78786	All	12.156307111028974	MCI	0.0
011_S_1282	F	ADNI1/GO Month 6	2007-08-31	77.7	MPR; GradWarp; B1 Correction; N3 <- MPRAGE		86034	All	6.669541469024004	MCI	0.0
011_S_2274	M	ADNI1/GO Month 6	2011-08-18	64.7	MT1; GradWarp; N3m <- MPRAGE		258641	All	6.538121932688556	MCI	0.0
011_S_4366	M	ADNI2 Month 6-New Pt	2012-04-04	74.0	MT1; GradWarp; N3m <- MPRAGE		299226	All	4.665393539908417	MCI	0.0
012_S_4188	M	ADNI2 Year 1 Visit	2012-09-18	78.3	MT1; N3m <- MPRAGE		415814	All	12.386291299616008	MCI	0.0
013_S_0240	M	ADNI1/GO Month 12	2007-04-12	89.5	MPR; GradWarp; B1 Correction; N3 <- MPRAGE		70647	All	12.747695024538492	MCI	10.0
013_S_0325	F	ADNI1/GO Month 12	2007-06-12	71.9	MPR; GradWarp; B1 Correction; N3 <- MPRAGE		74702	All	13.766196431138216	MCI	3.0
013_S_0860	M	ADNI1/GO Month 6	2007-04-12	85.8	MPR; GradWarp; B1 Correction; N3 <- MPRAGE		71360	All	6.669541469024004	MCI	7.0
013_S_4595	M	ADNI2 Month 6-New Pt	2012-10-24	77.3	MT1; N3m <- MPRAGE		349789	All	6.143863323682211	MCI	0.0
014_S_0563	M	ADNI1/GO Month 12	2007-07-17	81.8	MPR; GradWarp; B1 Correction; N3 <- MP-RAGE		75299	All	12.386291299616008	MCI	0.0
014_S_0658	M	ADNI1/GO Month 6	2007-04-19	73.0	MPR; GradWarp; B1 Correction; N3 <- MP-RAGE		71438	All	8.80510893447504	MCI	9.0
014_S_4058	F	ADNI2 Year 1 Visit	2012-06-07	85.7	MT1; GradWarp; N3m <- MPRAGE		314490	All	12.419146183699871	MCI	6.0
014_S_4079	F	ADNI2 Year 1 Visit	2012-06-21	65.6	MT1; GradWarp; N3m <- MPRAGE		315351	All	12.189161995112835	MCI	19.0
014_S_4263	M	ADNI2 Year 1 Visit	2012-10-11	75.4	MT1; GradWarp; N3m <- MPRAGE		350247	All	12.189161995112835	MCI	5.0
014_S_4668	M	ADNI2 Month 6-New Pt	2012-10-25	71.4	MT1; GradWarp; N3m <- MPRAGE		349535	All	5.979588903262901	MCI	3.0
016_S_0702	M	ADNI1/GO Month 12	2007-11-06	86.4	MPR; GradWarp; B1 Correction; N3 <- MPRAGE		98746	All	15.441795519415184	MCI	0.0
016_S_0769	M	ADNI1/GO Month 12	2007-08-20	63.3	MPR; GradWarp; B1 Correction; N3 <- MPRAGE		79161	All	12.583420604119182	MCI	0.0
016_S_1117	F	ADNI1/GO Month 12	2007-12-18	70.1	MPR; GradWarp; B1 Correction; N3 <- MPRAGE		90856	All	12.55056572003532	MCI	7.0
016_S_1121	F	ADNI1/GO Month 12	2007-12-14	57.3	MPR; GradWarp; B1 Correction; N3 <- MPRAGE		89581	All	12.25487176328056	MCI	0.0
016_S_1138	M	ADNI1/GO Month 6	2007-07-30	68.1	MPR; GradWarp; B1 Correction; N3 <- MPRAGE		73574	All	7.030945193946487	MCI	0.0
016_S_1326	M	ADNI1/GO Month 12	2008-03-27	67.4	MPR; GradWarp; B1 Correction; N3 <- MPRAGE		103312	All	12.87911456087394	MCI	0.0
016_S_4584	F	ADNI2 Year 1 Visit	2013-04-13	79.5	MT1; GradWarp; N3m <- Sag IR-SPGR		369695	All	12.55056572003532	MCI	2.0
016_S_4902	F	ADNI2 Year 1 Visit	2013-09-10	76.5	MT1; GradWarp; N3m <- Sag IR-SPGR		391066	All	12.649130372286905	MCI	0.0
016_S_5031	F	ADNI2 Year 1 Visit	2014-04-23	81.7	MT1; GradWarp; N3m <- Sag IR-SPGR		423849	All	14.259019692396148	MCI	6.0
018_S_0057	M	ADNI1/GO Month 12	2007-01-05	78.5	MPR; ; N3 <- MPRAGE		65933	All	13.601922010718907	MCI	0.0
018_S_0155	M	ADNI1/GO Month 12	2007-03-20	82.3	MPR; ; N3 <- MPRAGE		67099	All	12.813404792706216	MCI	0.0
018_S_0406	M	ADNI1/GO Month 12	2007-06-08	79.0	MPR; ; N3 <- MPRAGE SENSE		67691	All	13.601922010718907	MCI	0.0
018_S_0450	M	ADNI1/GO Month 12	2007-06-12	69.6	MPR; ; N3 <- MPRAGE SENSE		82156	All	13.273373169880285	MCI	16.0
019_S_4293	M	ADNI2 Year 1 Visit	2012-10-31	70.8	MT1; N3m <- MPRAGE		349597	All	12.386291299616008	MCI	1.0
019_S_4680	F	ADNI2 Month 6-New Pt	2012-10-29	64.0	MT1; N3m <- MPRAGE		349579	All	6.176718207766073	MCI	0.0
021_S_0141	M	ADNI1/GO Month 6	2006-08-08	81.7	MPR; GradWarp; N3 <- MP-RAGE		33402	All	6.472412164520832	MCI	0.0
021_S_0231	M	ADNI1/GO Month 12	2007-03-21	61.5	MPR; GradWarp; N3 <- MP-RAGE		67968	All	12.681985256370767	MCI	0.0
021_S_4402	F	ADNI2 Month 6-New Pt	2012-07-30	73.6	MT1; GradWarp; N3m <- Sag IR-SPGR		322473	All	7.523768455204419	MCI	0.0
021_S_4659	M	ADNI2 Year 1 Visit	2013-05-09	87.1	MT1; GradWarp; N3m <- Sag IR-FSPGR		373191	All	12.747695024538492	MCI	0.0
022_S_0750	F	ADNI1/GO Month 12	2007-07-27	76.7	MPR; GradWarp; B1 Correction; N3 <- MPRAGE SAG		73056	All	11.63062896568718	MCI	0.0
022_S_1351	F	ADNI1/GO Month 12	2008-03-05	73.0	MPR; GradWarp; B1 Correction; N3 <- MPRAGE SAGITTAL		97045	All	11.663483849771042	MCI	7.0
022_S_1394	M	ADNI1/GO Month 6	2007-12-14	77.7	MPR; GradWarp; B1 Correction; N3 <- MPRAGE		87022	All	6.538121932688556	MCI	0.0
023_S_0042	M	ADNI1/GO Month 6	2006-05-03	73.4	MPR; GradWarp; B1 Correction; N3 <- MPRAGE		31088	All	6.045298671430625	MCI	1.0
023_S_0126	F	ADNI1/GO Month 12	2007-03-21	78.9	MPR; GradWarp; B1 Correction; N3 <- MPRAGE		62421	All	13.339082938048008	MCI	27.0
023_S_0217	F	ADNI1/GO Month 12	2007-03-02	84.7	MPR; GradWarp; B1 Correction; N3 <- MPRAGE		52070	All	12.287726647364423	MCI	0.0
023_S_0331	F	ADNI1/GO Month 12	2007-03-19	65.7	MPR; GradWarp; B1 Correction; N3 <- MPRAGE		67173	All	11.860613154274215	MCI	8.0
023_S_0388	M	ADNI1/GO Month 12	2007-04-13	72.3	MPR; GradWarp; B1 Correction; N3 <- MPRAGE		64808	All	12.09059734286125	MCI	4.0
023_S_0604	M	ADNI1/GO Month 12	2007-06-11	87.6	MPR; GradWarp; B1 Correction; N3 <- MPRAGE		64689	All	12.287726647364423	MCI	1.0
023_S_0855	M	ADNI1/GO Month 6	2007-04-26	76.4	MPR; GradWarp; B1 Correction; N3 <- MPRAGE		67191	All	7.655187991539868	MCI	42.0
023_S_0887	F	ADNI1/GO Month 12	2007-10-04	74.8	MPR; GradWarp; B1 Correction; N3 <- MPRAGE		80142	All	12.452001067783733	MCI	0.0
023_S_1126	M	ADNI1/GO Month 6	2007-06-22	81.0	MPR; GradWarp; B1 Correction; N3 <- MPRAGE		89070	All	6.538121932688556	MCI	3.0
023_S_1247	F	ADNI1/GO Month 6	2007-08-02	73.1	MPR; GradWarp; B1 Correction; N3 <- MPRAGE		87527	All	6.012443787346763	MCI	0.0
023_S_4035	F	ADNI2 Month 6-New Pt	2012-03-21	73.4	MT1; GradWarp; N3m <- MPRAGE		293743	All	7.786607527875316	MCI	0.0
023_S_4243	M	ADNI2 Month 6-New Pt	2012-09-06	80.3	MT1; GradWarp; N3m <- MPRAGE		338638	All	9.922174993326351	MCI	0.0
024_S_1393	M	ADNI1/GO Month 12	2008-04-07	83.7	MPR; GradWarp; B1 Correction; N3 <- MP-RAGE		102479	All	12.846259676790078	MCI	1.0
027_S_0179	M	ADNI1/GO Month 12	2007-03-23	82.0	MPR; GradWarp; B1 Correction; N3 <- MP-RAGE		65288	All	12.87911456087394	MCI	8.0
027_S_0461	M	ADNI1/GO Month 12	2007-06-25	81.5	MPR; GradWarp; B1 Correction; N3 <- MP-RAGE		65315	All	12.747695024538492	MCI	11.0
027_S_0835	M	ADNI1/GO Month 12	2007-09-19	73.9	MPR; GradWarp; B1 Correction; N3 <- MP-RAGE		78884	All	12.25487176328056	MCI	0.0
027_S_1213	F	ADNI1/GO Month 6	2007-07-20	75.4	MPR; GradWarp; B1 Correction; N3 <- MP-RAGE		73100	All	5.979588903262901	MCI	11.0
027_S_1387	M	ADNI1/GO Month 12	2008-03-11	86.8	MPR; GradWarp; B1 Correction; N3 <- MP-RAGE		99253	All	12.452001067783733	MCI	1.0
027_S_4729	F	ADNI2 Year 1 Visit	2013-05-20	78.8	MT1; N3m <- Sag IR-FSPGR		432426	All	11.926322922441939	MCI	0.0
027_S_4757	F	ADNI2 Year 1 Visit	2013-06-03	64.1	MT1; N3m <- Sag IR-FSPGR		432430	All	11.860613154274215	MCI	0.0
027_S_4936	M	ADNI2 Year 1 Visit	2013-09-16	79.2	MT1; N3m <- Sag IR-FSPGR		432749	All	11.827758270190353	MCI	1.0
029_S_0878	M	ADNI1/GO Month 12	2007-10-31	73.6	MPR; GradWarp; B1 Correction; N3 <- MP-RAGE		90888	All	13.50335735846732	MCI	13.0
029_S_1073	F	ADNI1/GO Month 12	2007-12-10	66.8	MPR; GradWarp; B1 Correction; N3 <- MP-RAGE		94871	All	12.616275488203042	MCI	4.0
031_S_0294	M	ADNI1/GO Month 12	2007-04-04	80.3	MPR; GradWarp; N3 <- MP-RAGE		64915	All	12.616275488203042	MCI	0.0
031_S_0568	F	ADNI1/GO Month 6	2006-12-06	80.4	MPR; GradWarp; B1 Correction; N3 <- MPRAGE		90897	All	6.505267048604694	MCI	1.0
031_S_1066	M	ADNI1/GO Month 6	2007-05-29	73.0	MPR; GradWarp; B1 Correction; N3 <- MPRAGE		92677	All	6.5709768167724185	MCI	0.0
031_S_4005	M	ADNI2 Month 6-New Pt	2011-10-06	71.1	MT1; N3m <- MPRAGE		265219	All	6.078153555514487	MCI	3.0
031_S_4042	M	ADNI2 Year 1 Visit	2012-05-14	58.3	MT1; N3m <- MPRAGE		308090	All	12.09059734286125	MCI	0.0
031_S_4203	F	ADNI2 Month 6-New Pt	2012-03-20	75.0	MT1; N3m <- MPRAGE		293711	All	6.636686584940143	MCI	0.0
031_S_4947	M	ADNI2 Year 1 Visit	2013-10-17	75.7	MT1; N3m <- MPRAGE		398317	All	12.616275488203042	MCI	0.0
032_S_0187	M	ADNI1/GO Month 12	2007-03-08	78.3	MPR; GradWarp; B1 Correction; N3 <- MPRAGE		120345	All	12.747695024538492	MCI	7.0
032_S_0214	M	ADNI1/GO Month 12	2007-03-19	66.3	MPR; ; N3 <- MPRAGE		67121	All	12.87911456087394	MCI	4.0
032_S_0978	M	ADNI1/GO Month 12	2007-12-18	74.4	MPR; ; N3 <- MPRAGE ASO		87575	All	14.061890387892975	MCI	19.0
032_S_4823	M	ADNI2 Year 1 Visit	2013-07-22	83.3	MT1; GradWarp; N3m <- MPRAGE		388428	All	12.55056572003532	MCI	0.0
033_S_0511	M	ADNI1/GO Month 12	2007-06-06	58.8	MPR; GradWarp; B1 Correction; N3 <- MP-RAGE		67123	All	12.156307111028974	MCI	0.0
033_S_0513	M	ADNI1/GO Month 12	2007-05-31	70.0	MPR; GradWarp; B1 Correction; N3 <- MP-RAGE		67700	All	12.419146183699871	MCI	1.0
033_S_0725	M	ADNI1/GO Month 12	2007-08-10	82.1	MPR; GradWarp; B1 Correction; N3 <- MP-RAGE		75056	All	12.681985256370767	MCI	0.0
033_S_0906	F	ADNI1/GO Month 12	2007-10-01	66.4	MPR; GradWarp; B1 Correction; N3 <- MP-RAGE		83493	All	12.189161995112835	MCI	9.0
033_S_0922	M	ADNI1/GO Month 6	2007-04-27	68.8	MPR; GradWarp; B1 Correction; N3 <- MP-RAGE		66582	All	6.998090309862626	MCI	14.0
033_S_1116	M	ADNI1/GO Month 12	2007-11-30	84.5	MPR; GradWarp; B1 Correction; N3 <- MP-RAGE		92686	All	12.287726647364423	MCI	0.0
035_S_0204	F	ADNI1/GO Month 6	2006-09-21	71.8	MPR; GradWarp; B1 Correction; N3 <- MPRAGE		45191	All	7.195219614365798	MCI	0.0
035_S_0997	F	ADNI1/GO Month 12	2008-01-24	81.7	MPR; GradWarp; B1 Correction; N3 <- MPRAGE		91660	All	13.83190619930594	MCI	0.0
035_S_4114	F	ADNI2 Month 6-New Pt	2012-01-26	55.6	MT1; GradWarp; N3m <- MPRAGE		282686	All	6.406702396353108	MCI	0.0
036_S_0869	F	ADNI1/GO Month 12	2007-11-20	84.1	MPR; GradWarp; B1 Correction; N3 <- MPRAGE		85514	All	12.681985256370767	MCI	0.0
036_S_0976	M	ADNI1/GO Month 12	2008-01-15	81.7	MPR; GradWarp; B1 Correction; N3 <- MPRAGE		94515	All	13.109098749460975	MCI	0.0
036_S_1135	M	ADNI1/GO Month 12	2008-01-07	76.7	MPR; GradWarp; B1 Correction; N3 <- MPRAGE		88278	All	12.353436415532146	MCI	0.0
036_S_1240	F	ADNI1/GO Month 12	2008-03-04	68.1	MPR; GradWarp; B1 Correction; N3 <- MPRAGE		105749	All	12.649130372286905	MCI	0.0
036_S_4430	M	ADNI2 Year 1 Visit	2013-02-15	81.2	MT1; N3m <- MPRAGE		363284	All	13.799051315222078	MCI	0.0
036_S_4715	F	ADNI2 Year 1 Visit	2013-06-06	57.9	MT1; GradWarp; N3m <- MPRAGE		377048	All	14.58756853323477	MCI	0.0
036_S_4899	M	ADNI2 Year 1 Visit	2013-10-31	83.0	MT1; GradWarp; N3m <- MPRAGE		398133	All	12.517710835951457	MCI	0.0
037_S_0539	M	ADNI1/GO Month 12	2007-07-25	74.6	MPR; GradWarp; N3 <- MP-RAGE		70709	All	13.306228053964148	MCI	0.0
037_S_0566	M	ADNI1/GO Month 12	2007-08-07	80.1	MPR; GradWarp; N3 <- MP-RAGE		74301	All	13.799051315222078	MCI	0.0
037_S_1225	M	ADNI1/GO Month 12	2008-02-11	77.6	MPR; GradWarp; B1 Correction; N3 <- MPRAGE		91709	All	12.583420604119182	MCI	0.0
037_S_4015	F	ADNI2 Year 1 Visit	2012-04-11	74.7	MT1; GradWarp; N3m <- MPRAGE		299278	All	12.222016879196698	MCI	0.0
037_S_4030	F	ADNI2 Year 1 Visit	2012-05-14	69.4	MT1; GradWarp; N3m <- MPRAGE		308088	All	12.320581531448285	MCI	3.0
037_S_4706	M	ADNI2 Month 6-New Pt	2012-11-05	61.3	MT1; GradWarp; N3m <- MPRAGE		349254	All	5.881024251011314	MCI	0.0
041_S_0314	M	ADNI1/GO Month 6	2007-02-26	73.2	MPR; GradWarp; B1 Correction; N3 <- MPRAGE		65151	All	11.006386168093801	MCI	11.0
041_S_0549	M	ADNI1/GO Month 6	2007-04-05	69.7	MPR; GradWarp; B1 Correction; N3 <- MPRAGE		64142	All	9.72504568882318	MCI	44.0
041_S_1010	M	ADNI1/GO Month 12	2007-12-04	75.5	MPR; GradWarp; B1 Correction; N3 <- MPRAGE		90561	All	11.729193617938767	MCI	0.0
041_S_1412	M	ADNI1/GO Month 6	2008-02-11	60.1	MPR; GradWarp; B1 Correction; N3 <- MPRAGE		94531	All	7.589478223372143	MCI	6.0
041_S_1423	M	ADNI1/GO Month 6	2008-02-05	70.0	MPR; GradWarp; B1 Correction; N3 <- MPRAGE		91805	All	6.111008439598349	MCI	10.0
041_S_1425	F	ADNI1/GO Month 12	2008-08-07	76.6	MPR; GradWarp; B1 Correction; N3 <- MPRAGE		121403	All	12.057742458777387	MCI	18.0
041_S_4720	M	ADNI2 Year 1 Visit	2013-05-17	78.5	MT1; GradWarp; N3m <- MPRAGE		374625	All	12.09059734286125	MCI	0.0
041_S_5026	F	ADNI2 Month 6-New Pt	2013-05-17	71.1	MT1; GradWarp; N3m <- MPRAGE		374629	All	5.848169366927452	MCI	0.0
051_S_1331	F	ADNI1/GO Month 6	2007-11-06	77.3	MPR; GradWarp; B1 Correction; N3 <- MPRAGE		94880	All	6.800961005359453	MCI	20.0
051_S_4929	F	ADNI2 Year 1 Visit	2013-10-02	76.8	MT1; GradWarp; N3m <- MPRAGE		416065	All	12.452001067783733	MCI	0.0
052_S_0952	F	ADNI1/GO Month 12	2007-11-13	82.9	MPR; GradWarp; B1 Correction; N3 <- MP-RAGE		85532	All	12.813404792706216	MCI	11.0
052_S_1054	M	ADNI1/GO Month 6	2007-06-06	70.5	MPR; GradWarp; B1 Correction; N3 <- MP-RAGE		72251	All	6.242427975933797	MCI	0.0
052_S_4807	F	ADNI2 Year 1 Visit	2013-08-13	73.2	MT1; N3m <- Sag IR-FSPGR		398177	All	12.55056572003532	MCI	7.0
052_S_4945	M	ADNI2 Year 1 Visit	2014-01-17	57.8	MT1; N3m <- Sag IR-FSPGR		444085	All	14.78469783773794	MCI	14.0
053_S_0507	F	ADNI1/GO Month 6	2006-12-11	55.9	MPR; GradWarp; B1 Correction; N3 <- MP-RAGE		88429	All	6.899525657611039	MCI	14.0
057_S_0839	F	ADNI1/GO Month 12	2007-10-03	80.6	MPR; GradWarp; B1 Correction; N3 <- MPRAGE		80229	All	12.419146183699871	MCI	0.0
057_S_0941	F	ADNI1/GO Month 6	2007-04-25	73.9	MPR; GradWarp; B1 Correction; N3 <- MPRAGE		64237	All	6.43955728043697	MCI	0.0
057_S_1007	M	ADNI1/GO Month 12	2007-10-31	73.5	MPR; GradWarp; B1 Correction; N3 <- MPRAGE		88442	All	12.189161995112835	MCI	1.0
057_S_1217	F	ADNI1/GO Month 6	2007-08-22	68.5	MPR; GradWarp; B1 Correction; N3 <- MPRAGE		74729	All	6.669541469024004	MCI	8.0
057_S_1265	F	ADNI1/GO Month 12	2008-02-13	83.3	MPR; GradWarp; B1 Correction; N3 <- MPRAGE		96140	All	12.419146183699871	MCI	0.0
057_S_2398	M	ADNI1/GO Month 6	2012-01-12	72.2	MT1; GradWarp; N3m <- Sag IR-SPGR		322313	All	6.27528286001766	MCI	0.0
062_S_1299	M	ADNI1/GO Month 12	2008-03-14	72.9	MPR; GradWarp; B1 Correction; N3 <- MPRAGE		101727	All	12.747695024538492	MCI	5.0
067_S_0045	M	ADNI1/GO Month 6	2006-07-13	86.7	MPR; GradWarp; B1 Correction; N3 <- MPRAGE		34778	All	7.85231729604304	MCI	0.0
067_S_0077	M	ADNI1/GO Month 6	2006-08-21	80.4	MPR; GradWarp; B1 Correction; N3 <- MPRAGE		86212	All	7.983736832378488	MCI	0.0
067_S_0098	F	ADNI1/GO Month 6	2007-01-09	85.4	MPR; GradWarp; B1 Correction; N3 <- MPRAGE		65693	All	11.30208012484856	MCI	0.0
068_S_0442	M	ADNI1/GO Month 6	2007-03-02	75.7	MPR; ; N3 <- ADNI MPRAGE		69628	All	9.757900572907042	MCI	35.0
068_S_0476	F	ADNI1/GO Month 6	2006-12-01	76.5	MPR; ; N3 <- ADNI MPRAGE		70773	All	6.702396353107867	MCI	5.0
068_S_2248	M	ADNI2 Initial Visit-Cont Pt	2012-03-20	77.4	MT1; GradWarp; N3m <- MPRAGE		291915	All	14.948972258157252	MCI	0.0
068_S_2316	F	ADNI1/GO Month 6	2011-10-03	75.1	MT1; GradWarp; N3m <- MPRAGE		263748	All	6.800961005359453	MCI	2.0
072_S_4102	F	ADNI2 Month 6-New Pt	2012-01-17	67.5	MT1; GradWarp; N3m <- MPRAGE		377488	All	5.946734019179039	MCI	0.0
072_S_4131	M	ADNI2 Month 6-New Pt	2012-02-08	83.0	MT1; GradWarp; N3m <- MPRAGE		285155	All	6.505267048604694	MCI	5.0
072_S_4462	M	ADNI2 Year 1 Visit	2013-02-14	72.5	MT1; GradWarp; N3m <- MPRAGE		363365	All	12.419146183699871	MCI	6.0
073_S_0518	M	ADNI1/GO Month 12	2007-11-29	70.7	MPR; GradWarp; B1 Correction; N3 <- MPRAGE		85994	All	14.58756853323477	MCI	1.0
073_S_0909	F	ADNI1/GO Month 12	2007-11-19	70.4	MPR; GradWarp; B1 Correction; N3 <- MPRAGE		85575	All	13.569067126635044	MCI	4.0
082_S_0832	M	ADNI1/GO Month 12	2007-09-19	80.2	MPR; GradWarp; B1 Correction; N3 <- MPRAGE SAG		80325	All	12.649130372286905	MCI	0.0
094_S_2216	M	ADNI2 Initial Visit-Cont Pt	2012-03-08	69.3	MT1; GradWarp; N3m <- Sag IR-SPGR		291016	All	13.1748085176287	MCI	0.0
094_S_4162	F	ADNI2 Year 1 Visit	2012-08-23	72.4	MT1; GradWarp; N3m <- Sag IR-SPGR		337527	All	12.25487176328056	MCI	0.0
094_S_4434	M	ADNI2 Year 1 Visit	2013-02-19	67.8	MT1; GradWarp; N3m <- Sag IR-SPGR		371819	All	13.076243865377112	MCI	2.0
098_S_0667	M	ADNI1/GO Month 12	2007-08-04	70.2	MPR; GradWarp; B1 Correction; N3 <- MP-RAGE		79016	All	13.339082938048008	MCI	3.0
098_S_2047	M	ADNI2 Initial Visit-Cont Pt	2011-09-13	78.6	MT1; GradWarp; N3m <- Sag IR-SPGR		260257	All	12.846259676790078	MCI	14.0
099_S_0054	F	ADNI1/GO Month 6	2006-07-14	81.8	MPR; GradWarp; B1 Correction; N3 <- MPRAGE		34494	All	7.885172180126902	MCI	1.0
099_S_0111	F	ADNI1/GO Month 6	2006-08-18	76.5	MPR; GradWarp; B1 Correction; N3 <- MPRAGE		34515	All	6.965235425778763	MCI	3.0
099_S_4157	F	ADNI2 Year 1 Visit	2012-09-25	82.3	MT1; GradWarp; N3m <- MPRAGE		340545	All	13.109098749460975	MCI	0.0
100_S_0892	F	ADNI1/GO Month 6	2007-04-24	73.4	MPR; ; N3 <- ADNI-R11-ASASO-MPRAGE		80666	All	6.242427975933797	MCI	0.0
100_S_0930	M	ADNI1/GO Month 6	2007-04-23	75.7	MPR; ; N3 <- ADNI-R11 MPRAGE		72525	All	6.636686584940143	MCI	12.0
116_S_0649	M	ADNI1/GO Month 12	2007-08-08	87.8	MPR; GradWarp; B1 Correction; N3 <- MPRAGE		83511	All	12.484855951867594	MCI	0.0
116_S_0752	F	ADNI1/GO Month 6	2007-02-16	82.6	MPR; GradWarp; B1 Correction; N3 <- MPRAGE		89763	All	6.045298671430625	MCI	0.0
116_S_0834	M	ADNI1/GO Month 6	2007-04-26	64.5	MPR; GradWarp; N3 <- MP-RAGE		59801	All	6.8666707735271775	MCI	0.0
116_S_1243	M	ADNI1/GO Month 12	2008-02-15	78.4	MPR; GradWarp; N3 <- MP-RAGE		98844	All	12.25487176328056	MCI	0.0
116_S_1271	M	ADNI1/GO Month 12	2008-03-10	72.3	MPR; GradWarp; N3 <- MP-RAGE		101964	All	12.583420604119182	MCI	2.0
116_S_1315	F	ADNI1/GO Month 12	2008-03-21	84.5	MPR; GradWarp; N3 <- MP-RAGE		102118	All	12.452001067783733	MCI	0.0
116_S_4167	F	ADNI2 Month 6-New Pt	2012-02-17	70.1	MT1; GradWarp; N3m <- MPRAGE		288873	All	6.27528286001766	MCI	2.0
123_S_0108	M	ADNI1/GO Month 12	2007-02-22	79.4	MPR; ; N3 <- ADNI MPRAGE		66686	All	12.681985256370767	MCI	0.0
123_S_0390	M	ADNI1/GO Month 12	2007-05-03	81.6	MPR; ; N3 <- ADNI MPRAGE		66716	All	12.71484014045463	MCI	7.0
123_S_4096	M	ADNI2 Month 6-New Pt	2012-02-08	85.2	MT1; GradWarp; N3m <- MPRAGE		285153	All	6.406702396353108	MCI	0.0
126_S_0708	M	ADNI1/GO Month 12	2007-07-24	77.5	MPR; GradWarp; B1 Correction; N3 <- SAG MP-RAGE		72881	All	12.222016879196698	MCI	8.0
126_S_0865	M	ADNI1/GO Month 12	2007-11-13	74.7	MPR; GradWarp; B1 Correction; N3 <- SAG MP-RAGE		85631	All	12.222016879196698	MCI	5.0
126_S_1077	M	ADNI1/GO Month 6	2007-06-21	84.0	MPR; GradWarp; B1 Correction; N3 <- SAG MP-RAGE		72332	All	6.472412164520832	MCI	1.0
126_S_4458	F	ADNI2 Month 6-New Pt	2012-07-31	76.7	MT1; GradWarp; N3m <- Sag IR-SPGR		322457	All	6.340992628185384	MCI	0.0
126_S_4507	M	ADNI2 Year 1 Visit	2013-03-25	79.4	MT1; N3m <- Sag IR-FSPGR		376900	All	13.66763177888663	MCI	0.0
126_S_4675	M	ADNI2 Year 1 Visit	2013-04-23	80.9	MT1; N3m <- Sag IR-FSPGR		376902	All	12.09059734286125	MCI	0.0
126_S_4712	M	ADNI2 Month 6-New Pt	2012-12-04	75.0	MT1; GradWarp; N3m <- Sag IR-SPGR		357753	All	6.899525657611039	MCI	0.0
127_S_0394	F	ADNI1/GO Month 6	2007-01-04	84.8	MPR; GradWarp; B1 Correction; N3 <- MP-RAGE		63591	All	7.622333107456005	MCI	0.0
127_S_1427	F	ADNI1/GO Month 6	2008-02-19	70.2	MPR; GradWarp; B1 Correction; N3 <- MP-RAGE		99192	All	6.012443787346763	MCI	0.0
127_S_4765	M	ADNI2 Year 1 Visit	2013-06-19	77.1	MT1; N3m <- Sag IR-FSPGR		432433	All	12.353436415532146	MCI	0.0
127_S_4844	M	ADNI2 Year 1 Visit	2013-08-27	86.5	MT1; N3m <- Sag IR-FSPGR		432446	All	13.306228053964148	MCI	1.0
128_S_0227	F	ADNI1/GO Month 12	2007-05-03	80.9	MPR; GradWarp; B1 Correction; N3 <- SAG 3D MPRAGE		69642	All	14.029035503809114	MCI	14.0
128_S_0258	F	ADNI1/GO Month 12	2007-05-03	72.5	MPR; GradWarp; B1 Correction; N3 <- SAG 3D MPRAGE		69651	All	12.87911456087394	MCI	6.0
128_S_0611	F	ADNI1/GO Month 12	2007-06-07	73.0	MPR; GradWarp; B1 Correction; N3 <- SAG 3D MPRAGE		69698	All	11.959177806525801	MCI	15.0
128_S_0947	F	ADNI1/GO Month 12	2007-11-02	83.8	MPR; GradWarp; B1 Correction; N3 <- SAG 3D MPRAGE		90600	All	12.87911456087394	MCI	4.0
128_S_1043	M	ADNI1/GO Month 12	2007-12-07	69.7	MPR; GradWarp; B1 Correction; N3 <- SAG 3D MPRAGE		89918	All	12.71484014045463	MCI	1.0
128_S_1148	F	ADNI1/GO Month 12	2008-01-17	70.9	MPR; GradWarp; B1 Correction; N3 <- SAG 3D MPRAGE		92601	All	12.977679213125526	MCI	1.0
128_S_1407	F	ADNI1/GO Month 12	2008-09-05	76.0	MPR; GradWarp; B1 Correction; N3 <- SAG 3D MPRAGE		122381	All	15.014682026324977	MCI	221.0
130_S_0289	M	ADNI1/GO Month 12	2007-03-19	68.8	MPR; GradWarp; B1 Correction; N3 <- SAG MP-RAGE		63715	All	12.189161995112835	MCI	4.0
130_S_0423	M	ADNI1/GO Month 12	2007-08-20	80.7	MPR; GradWarp; B1 Correction; N3 <- SAG MP-RAGE		75317	All	14.686133185486355	MCI	3.0
130_S_2403	F	ADNI2 Initial Visit-Cont Pt	2012-10-18	80.4	MT1; N3m <- MPRAGE		350686	All	12.616275488203042	MCI	0.0
130_S_4250	M	ADNI2 Year 1 Visit	2012-10-24	79.6	MT1; N3m <- MPRAGE		349802	All	12.649130372286905	MCI	0.0
130_S_4415	F	ADNI2 Year 1 Visit	2013-02-18	76.4	MT1; N3m <- MPRAGE		424044	All	13.20766340171256	MCI	0.0
131_S_1389	M	ADNI1/GO Month 12	2008-04-15	77.3	MPR; GradWarp; N3 <- MP-RAGE		103723	All	13.010534097209389	MCI	14.0
132_S_0987	F	ADNI1/GO Month 6	2007-10-17	79.7	MPR; GradWarp; N3 <- MP-RAGE-		83169	All	6.899525657611039	MCI	2.0
133_S_0638	M	ADNI1/GO Month 6	2007-03-01	83.9	MPR; GradWarp; B1 Correction; N3 <- MP-RAGE		81550	All	8.148011252797799	MCI	0.0
133_S_0727	F	ADNI1/GO Month 12	2007-09-19	70.4	MPR; GradWarp; N3 <- MPRAGE		81441	All	12.386291299616008	MCI	0.0
133_S_0913	F	ADNI1/GO Month 6	2007-07-18	57.3	MPR; GradWarp; B1 Correction; N3 <- MP-RAGE		92636	All	6.669541469024004	MCI	3.0
135_S_4406	M	ADNI2 Year 1 Visit	2012-12-13	80.0	MT1; GradWarp; N3m <- MPRAGE		351962	All	12.222016879196698	MCI	0.0
136_S_0195	M	ADNI1/GO Month 6	2006-10-02	80.2	MPR; GradWarp; B1 Correction; N3 <- MP-RAGE		91200	All	6.669541469024004	MCI	0.0
136_S_0429	M	ADNI1/GO Month 6	2006-12-18	63.3	MPR; GradWarp; B1 Correction; N3 <- MP-RAGE		66791	All	6.143863323682211	MCI	0.0
136_S_0695	M	ADNI1/GO Month 6	2007-04-03	75.0	MPR; GradWarp; B1 Correction; N3 <- MP-RAGE		72580	All	6.472412164520832	MCI	0.0
136_S_0873	F	ADNI1/GO Month 12	2007-10-26	79.2	MPR; GradWarp; B1 Correction; N3 <- MP-RAGE		88173	All	12.780549908622353	MCI	11.0
136_S_0874	F	ADNI1/GO Month 12	2007-11-19	67.2	MPR; GradWarp; B1 Correction; N3 <- MP-RAGE		85658	All	12.419146183699871	MCI	0.0
137_S_0973	M	ADNI1/GO Month 12	2007-12-03	78.0	MPR; GradWarp; N3 <- MP-RAGE		86012	All	12.583420604119182	MCI	0.0
137_S_4303	F	ADNI2 Year 1 Visit	2012-11-08	81.3	MT1; GradWarp; N3m <- MPRAGE		349899	All	12.222016879196698	MCI	0.0
137_S_4596	M	ADNI2 Year 1 Visit	2013-04-12	66.9	MT1; N3m <- MPRAGE		377201	All	12.780549908622353	MCI	0.0
137_S_4623	F	ADNI2 Year 1 Visit	2013-05-13	62.3	MT1; N3m <- MPRAGE		373201	All	13.273373169880285	MCI	0.0
137_S_4815	F	ADNI2 Year 1 Visit	2013-08-23	71.0	MT1; N3m <- MPRAGE		389179	All	12.681985256370767	MCI	0.0
137_S_4816	M	ADNI2 Year 1 Visit	2013-08-30	75.5	MT1; N3m <- MPRAGE		391125	All	12.517710835951457	MCI	0.0
141_S_0697	M	ADNI1/GO Month 18	2008-04-29	88.7	MPR; GradWarp; B1 Correction; N3 <- MPRAGE		106593	All	20.27146347974291	MCI	0.0
141_S_0915	F	ADNI1/GO Month 6	2007-06-12	81.4	MPR; GradWarp; B1 Correction; N3 <- MPRAGE		78644	All	11.203515472596973	MCI	0.0
141_S_0982	F	ADNI1/GO Month 6	2007-06-14	80.9	MPR; GradWarp; B1 Correction; N3 <- MPRAGE		91270	All	6.932380541694902	MCI	41.0
141_S_2210	F	ADNI2 Initial Visit-Cont Pt	2012-02-24	81.2	MT1; GradWarp; N3m <- MPRAGE		775698	All	13.66763177888663	MCI	9.0
141_S_4426	M	ADNI2 Year 1 Visit	2013-02-04	78.4	MT1; GradWarp; N3m <- MPRAGE		362852	All	14.1276001560607	MCI	0.0
941_S_1295	M	ADNI1/GO Month 6	2007-08-21	77.3	MPR; GradWarp; B1 Correction; N3 <- MPRAGE		89826	All	6.340992628185384	MCI	7.0
941_S_1311	M	ADNI1/GO Month 6	2007-09-27	69.8	MPR; GradWarp; B1 Correction; N3 <- MPRAGE		97336	All	6.8666707735271775	MCI	10.0
