# Supplementary material for: Deep learning prediction of mild cognitive impairment conversion to Alzheimer’s disease at 3 years after diagnosis using longitudinal and whole-brain 3D MRI
Source: PeerJ Comput Sci. 2021 May 25;7:e560. doi: 10.7717/peerj-cs.560 (PMC8176545; doi:10.7717/peerj-cs.560)
Supplement: Supplemental Information 2 [file peerj-cs-07-560-s002.zip › adni_prediction_progressiveMCI_initial.csv]

Subject ID	Sex	Visit	Study Date	Age	Description	Imaging Protocol	Image ID	Tissue	Months since baseline	Exam Diagnosis	Days diff
002_S_0729	F	ADNI Screening	2006-07-17	65.3	MPR; GradWarp; B1 Correction; N3 <- MP-RAGE		40707	All	0.0	MCI	16.0
002_S_0954	F	ADNI Screening	2006-10-10	69.4	MPR; GradWarp; B1 Correction; N3 <- MP-RAGE		40739	All	0.0	MCI	37.0
002_S_1070	M	ADNI Screening	2006-11-28	73.7	MPR; GradWarp; B1 Correction; N3 <- MP-RAGE		40830	All	0.0	MCI	13.0
002_S_4171	M	ADNI2 Screening MRI-New Pt	2011-08-08	69.4	MT1; N3m <- MPRAGE		250649	All	0.0	MCI	17.0
002_S_4521	M	ADNI2 Screening MRI-New Pt	2012-02-17	70.1	MT1; N3m <- MPRAGE		286639	All	0.0	MCI	6.0
002_S_4746	F	ADNI2 Screening MRI-New Pt	2012-05-29	71.3	MT1; N3m <- MPRAGE		312646	All	0.0	MCI	16.0
003_S_1057	F	ADNI Screening	2006-12-04	61.4	MPR; GradWarp; B1 Correction; N3 <- MPRAGE		52820	All	0.0	MCI	67.0
005_S_0222	M	ADNI Screening	2006-02-21	86.0	MPR; GradWarp; B1 Correction; N3 <- MP-RAGE		54685	All	0.0	MCI	24.0
005_S_0572	M	ADNI Screening	2006-06-20	78.9	MPR; GradWarp; B1 Correction; N3 <- MP-RAGE		32663	All	0.0	MCI	16.0
005_S_1224	M	ADNI Screening	2007-01-23	81.2	MPR; GradWarp; B1 Correction; N3 <- MP-RAGE		60405	All	0.0	MCI	15.0
006_S_0675	F	ADNI Screening	2006-08-31	79.1	MPR; GradWarp; B1 Correction; N3 <- MP-RAGE		67332	All	0.0	MCI	48.0
006_S_1130	F	ADNI Screening	2006-11-30	71.2	MPR; GradWarp; B1 Correction; N3 <- MP-RAGE		55956	All	0.0	MCI	35.0
006_S_4346	M	ADNI2 Screening MRI-New Pt	2011-11-10	71.3	MT1; N3m <- MPRAGE		267757	All	0.0	MCI	18.0
006_S_4363	F	ADNI2 Screening MRI-New Pt	2011-11-16	73.6	MT1; N3m <- MPRAGE		270050	All	0.0	MCI	26.0
006_S_4515	M	ADNI2 Screening MRI-New Pt	2012-02-07	74.7	MT1; N3m <- MPRAGE		283956	All	0.0	MCI	16.0
007_S_0041	F	ADNI Screening	2005-10-21	71.0	MPR; GradWarp; B1 Correction; N3 <- MP-RAGE		35733	All	0.0	MCI	24.0
007_S_0101	M	ADNI Screening	2005-12-20	73.7	MPR; GradWarp; B1 Correction; N3 <- MP-RAGE		36725	All	0.0	MCI	15.0
007_S_0128	F	ADNI Screening	2006-01-16	64.2	MPR; GradWarp; B1 Correction; N3 <- MP-RAGE		36639	All	0.0	MCI	21.0
007_S_0249	F	ADNI Screening	2006-03-02	72.0	MPR; GradWarp; B1 Correction; N3 <- MP-RAGE		36529	All	0.0	MCI	12.0
007_S_0293	M	ADNI Screening	2006-03-14	87.8	MPR; GradWarp; B1 Correction; N3 <- MP-RAGE		36548	All	0.0	MCI	14.0
007_S_2106	M	ADNIGO Screening MRI	2010-09-27	77.6	MT1; GradWarp; N3m <- Sag IR-SPGR		222569	All	0.0	MCI	16.0
009_S_4324	F	ADNI2 Screening MRI-New Pt	2011-11-01	62.9	MT1; GradWarp; N3m <- MPRAGE		272728	All	0.0	MCI	14.0
009_S_4530	M	ADNI2 Screening MRI-New Pt	2012-02-14	75.9	MT1; GradWarp; N3m <- MPRAGE		285480	All	0.0	MCI	8.0
009_S_4741	M	ADNI2 Screening MRI-New Pt	2012-06-12	61.8	MT1; GradWarp; N3m <- MPRAGE		312757	All	0.0	MCI	15.0
009_S_4958	M	ADNI2 Screening MRI-New Pt	2012-10-04	69.6	MT1; GradWarp; N3m <- MPRAGE		339153	All	0.0	MCI	7.0
010_S_0161	M	ADNI Screening	2006-01-19	79.1	MPR; ; N3 <- ADNI MPRAGE		92654	All	0.0	MCI	28.0
010_S_0904	M	ADNI Screening	2006-12-07	84.2	MPR; ; N3 <- MPRAGE		63356	All	0.0	MCI	12.0
011_S_0241	M	ADNI Screening	2006-03-10	81.9	MPR; GradWarp; B1 Correction; N3 <- MPRAGE		32016	All	0.0	MCI	18.0
011_S_0326	M	ADNI Screening	2006-03-20	76.9	MPR; GradWarp; B1 Correction; N3 <- MPRAGE		89389	All	0.0	MCI	18.0
011_S_0362	F	ADNI Screening	2006-03-28	70.5	MPR; GradWarp; B1 Correction; N3 <- MPRAGE		89400	All	0.0	MCI	22.0
011_S_0856	M	ADNI Screening	2006-09-15	60.4	MPR; GradWarp; B1 Correction; N3 <- MPRAGE		89407	All	0.0	MCI	14.0
011_S_0861	M	ADNI Screening	2006-09-27	87.2	MPR; GradWarp; B1 Correction; N3 <- MPRAGE		35512	All	0.0	MCI	7.0
011_S_1282	F	ADNI Screening	2007-02-09	77.2	MPR; GradWarp; B1 Correction; N3 <- MPRAGE		62635	All	0.0	MCI	18.0
011_S_2274	M	ADNIGO Screening MRI	2011-01-31	64.1	MT1; GradWarp; N3m <- MPRAGE		286683	All	0.0	MCI	9.0
011_S_4366	M	ADNI2 Screening MRI-New Pt	2011-11-14	73.6	MT1; GradWarp; N3m <- MPRAGE		267763	All	0.0	MCI	7.0
012_S_1033	F	ADNI Screening	2006-11-16	73.4	MPR; ; N3 <- MPRAGE		59218	All	0.0	MCI	15.0
012_S_1292	M	ADNI Screening	2007-03-01	76.3	MPR; ; N3 <- MPRAGE		92428	All	0.0	MCI	18.0
012_S_4094	F	ADNI2 Screening MRI-New Pt	2011-07-07	60.1	MT1; N3m <- MPRAGE		296415	All	0.0	MCI	18.0
012_S_4188	M	ADNI2 Screening MRI-New Pt	2011-09-07	77.3	MT1; N3m <- MPRAGE		258662	All	0.0	MCI	27.0
013_S_0240	M	ADNI Screening	2006-03-20	88.4	MPR; GradWarp; B1 Correction; N3 <- MPRAGE		51146	All	0.0	MCI	16.0
013_S_0325	F	ADNI Screening	2006-04-19	70.7	MPR; GradWarp; B1 Correction; N3 <- MPRAGE		54664	All	0.0	MCI	51.0
013_S_0860	M	ADNI Screening	2006-09-21	85.3	MPR; GradWarp; B1 Correction; N3 <- MPRAGE		51532	All	0.0	MCI	13.0
013_S_4595	M	ADNI2 Screening MRI-New Pt	2012-04-20	76.7	MT1; N3m <- MPRAGE		300287	All	0.0	MCI	7.0
014_S_0563	M	ADNI Screening	2006-07-05	80.8	MPR; GradWarp; B1 Correction; N3 <- MP-RAGE		39691	All	0.0	MCI	15.0
014_S_0658	M	ADNI Screening	2006-07-25	72.3	MPR; GradWarp; B1 Correction; N3 <- MP-RAGE		39700	All	0.0	MCI	9.0
014_S_4058	F	ADNI2 Screening MRI-New Pt	2011-05-26	84.7	MT1; GradWarp; N3m <- MPRAGE		238666	All	0.0	MCI	18.0
014_S_4079	F	ADNI2 Screening MRI-New Pt	2011-06-16	64.6	MT1; GradWarp; N3m <- MPRAGE		242899	All	0.0	MCI	20.0
014_S_4263	M	ADNI2 Screening MRI-New Pt	2011-10-06	74.4	MT1; GradWarp; N3m <- MPRAGE		261065	All	0.0	MCI	12.0
014_S_4668	M	ADNI2 Screening MRI-New Pt	2012-04-26	70.9	MT1; GradWarp; N3m <- MPRAGE		300955	All	0.0	MCI	7.0
016_S_0702	M	ADNI Screening	2006-07-24	85.1	MPR; GradWarp; B1 Correction; N3 <- MPRAGE		40780	All	0.0	MCI	30.0
016_S_0769	M	ADNI Screening	2006-08-02	62.3	MPR; GradWarp; B1 Correction; N3 <- MPRAGE		48866	All	0.0	MCI	29.0
016_S_1117	F	ADNI Screening	2006-12-01	69.0	MPR; GradWarp; B1 Correction; N3 <- MPRAGE		46383	All	0.0	MCI	10.0
016_S_1121	F	ADNI Screening	2006-12-06	56.3	MPR; GradWarp; B1 Correction; N3 <- MPRAGE		96229	All	0.0	MCI	22.0
016_S_1138	M	ADNI Screening	2006-12-28	67.5	MPR; GradWarp; B1 Correction; N3 <- MPRAGE		86044	All	0.0	MCI	32.0
016_S_1326	M	ADNI Screening	2007-03-01	66.4	MPR; GradWarp; B1 Correction; N3 <- MPRAGE		62394	All	0.0	MCI	26.0
016_S_4584	F	ADNI2 Screening MRI-New Pt	2012-03-27	78.4	MT1; GradWarp; N3m <- Sag IR-SPGR		295865	All	0.0	MCI	16.0
016_S_4902	F	ADNI2 Screening MRI-New Pt	2012-08-21	75.4	MT1; GradWarp; N3m <- Sag IR-SPGR		326636	All	0.0	MCI	21.0
016_S_5031	F	ADNI2 Screening MRI-New Pt	2013-02-13	80.5	MT1; GradWarp; N3m <- Sag IR-SPGR		369717	All	0.0	MCI	56.0
018_S_0057	M	ADNI Screening	2005-11-17	77.4	MPR; ; N3 <- MPRAGE SENS		36498	All	0.0	MCI	50.0
018_S_0155	M	ADNI Screening	2006-02-23	81.2	MPR; ; N3 <- MPRAGE SENS		36890	All	0.0	MCI	28.0
018_S_0406	M	ADNI Screening	2006-04-20	77.9	MPR; ; N3 <- MPRAGE SENS		37198	All	0.0	MCI	67.0
018_S_0450	M	ADNI Screening	2006-05-04	68.5	MPR; ; N3 <- MPRAGE SENS		37203	All	0.0	MCI	50.0
019_S_4293	M	ADNI2 Screening MRI-New Pt	2011-10-20	69.8	MT1; N3m <- MPRAGE		297294	All	0.0	MCI	12.0
019_S_4680	F	ADNI2 Screening MRI-New Pt	2012-04-24	63.5	MT1; N3m <- MPRAGE		300948	All	0.0	MCI	20.0
021_S_0141	M	ADNI Screening	2006-01-23	81.2	MPR; GradWarp; N3 <- MP-RAGE		33399	All	0.0	MCI	30.0
021_S_0231	M	ADNI Screening	2006-02-28	60.4	MPR; GradWarp; N3 <- MP-RAGE		33425	All	0.0	MCI	16.0
021_S_4402	F	ADNI2 Screening MRI-New Pt	2011-12-14	73.0	MT1; GradWarp; N3m <- Sag IR-SPGR		272816	All	0.0	MCI	5.0
021_S_4659	M	ADNI2 Screening MRI-New Pt	2012-04-16	86.0	MT1; GradWarp; N3m <- Sag IR-SPGR		300293	All	0.0	MCI	14.0
021_S_4857	M	ADNI2 Screening MRI-New Pt	2012-07-24	68.4	MT1; GradWarp; N3m <- Sag IR-SPGR		321451	All	0.0	MCI	9.0
022_S_0750	F	ADNI Screening	2006-08-07	75.7	MPR; GradWarp; B1 Correction; N3 <- MPRAGE		59551	All	0.0	MCI	18.0
022_S_1351	F	ADNI Screening	2007-03-16	72.0	MPR; GradWarp; B1 Correction; N3 <- MPRAGE SAG		59614	All	0.0	MCI	0.0
022_S_1394	M	ADNI Screening	2007-05-29	77.2	MPR; GradWarp; B1 Correction; N3 <- MPRAGE SAG		68077	All	0.0	MCI	13.0
023_S_0030	F	ADNI Screening	2005-10-10	80.0	MPR; GradWarp; B1 Correction; N3 <- MPRAGE		31630	All	0.0	MCI	10.0
023_S_0042	M	ADNI Screening	2005-10-31	72.9	MPR; GradWarp; B1 Correction; N3 <- MPRAGE		31079	All	0.0	MCI	10.0
023_S_0126	F	ADNI Screening	2006-02-08	77.7	MPR; GradWarp; B1 Correction; N3 <- MPRAGE		31266	All	0.0	MCI	8.0
023_S_0217	F	ADNI Screening	2006-02-21	83.7	MPR; GradWarp; B1 Correction; N3 <- MPRAGE		31341	All	0.0	MCI	7.0
023_S_0331	F	ADNI Screening	2006-03-23	64.7	MPR; GradWarp; B1 Correction; N3 <- MPRAGE		31368	All	0.0	MCI	14.0
023_S_0388	M	ADNI Screening	2006-04-10	71.3	MPR; GradWarp; B1 Correction; N3 <- MPRAGE		31436	All	0.0	MCI	15.0
023_S_0604	M	ADNI Screening	2006-06-02	86.6	MPR; GradWarp; B1 Correction; N3 <- MPRAGE		31454	All	0.0	MCI	18.0
023_S_0625	M	ADNI Screening	2006-06-23	76.0	MPR; GradWarp; B1 Correction; N3 <- MPRAGE		31490	All	0.0	MCI	17.0
023_S_0855	M	ADNI Screening	2006-09-05	75.7	MPR; GradWarp; B1 Correction; N3 <- MPRAGE		31508	All	0.0	MCI	14.0
023_S_0887	F	ADNI Screening	2006-09-20	73.8	MPR; GradWarp; B1 Correction; N3 <- MPRAGE		31525	All	0.0	MCI	16.0
023_S_1126	M	ADNI Screening	2006-12-05	80.5	MPR; GradWarp; B1 Correction; N3 <- MPRAGE		124870	All	0.0	MCI	9.0
023_S_1247	F	ADNI Screening	2007-01-31	72.6	MPR; GradWarp; B1 Correction; N3 <- MPRAGE		48856	All	0.0	MCI	8.0
023_S_4035	F	ADNI2 Screening MRI-New Pt	2011-07-28	72.8	MT1; GradWarp; N3m <- MPRAGE		248665	All	0.0	MCI	55.0
023_S_4243	M	ADNI2 Screening MRI-New Pt	2011-11-09	79.5	MT1; GradWarp; N3m <- MPRAGE		267751	All	0.0	MCI	106.0
023_S_4502	F	ADNI2 Screening MRI-New Pt	2012-03-06	58.6	MT1; GradWarp; N3m <- MPRAGE		290953	All	0.0	MCI	37.0
023_S_4796	F	ADNI2 Screening MRI-New Pt	2012-08-22	72.8	MT1; GradWarp; N3m <- MPRAGE		326638	All	0.0	MCI	42.0
024_S_1393	M	ADNI Screening	2007-03-13	82.6	MPR; GradWarp; B1 Correction; N3 <- MP-RAGE		65270	All	0.0	MCI	38.0
027_S_0179	M	ADNI Screening	2006-02-24	81.0	MPR; GradWarp; B1 Correction; N3 <- MP-RAGE		34131	All	0.0	MCI	14.0
027_S_0256	M	ADNI Screening	2006-03-21	70.3	MPR; GradWarp; B1 Correction; N3 <- MP-RAGE		34149	All	0.0	MCI	15.0
027_S_0461	M	ADNI Screening	2006-06-02	80.4	MPR; GradWarp; B1 Correction; N3 <- MP-RAGE		34230	All	0.0	MCI	14.0
027_S_0835	M	ADNI Screening	2006-09-11	72.9	MPR; GradWarp; B1 Correction; N3 <- MP-RAGE		35661	All	0.0	MCI	4.0
027_S_1213	F	ADNI Screening	2007-01-19	74.9	MPR; GradWarp; B1 Correction; N3 <- MP-RAGE		47218	All	0.0	MCI	6.0
027_S_1387	M	ADNI Screening	2007-02-26	85.8	MPR; GradWarp; B1 Correction; N3 <- MP-RAGE		67200	All	0.0	MCI	14.0
027_S_4729	F	ADNI2 Screening MRI-New Pt	2012-05-22	77.8	MT1; GradWarp; N3m <- Sag IR-SPGR		432425	All	0.0	MCI	13.0
027_S_4757	F	ADNI2 Screening MRI-New Pt	2012-06-07	63.1	MT1; GradWarp; N3m <- Sag IR-SPGR		312676	All	0.0	MCI	7.0
027_S_4936	M	ADNI2 Screening MRI-New Pt	2012-09-21	78.2	MT1; N3m <- SAG IR-SPGR		337570	All	0.0	MCI	10.0
027_S_4943	M	ADNI2 Screening MRI-New Pt	2012-09-18	76.2	MT1; N3m <- SAG IR-SPGR		337441	All	0.0	MCI	16.0
029_S_0878	M	ADNI Screening	2006-09-15	72.4	MPR; GradWarp; B1 Correction; N3 <- MP-RAGE		64875	All	0.0	MCI	34.0
029_S_1073	F	ADNI Screening	2006-11-21	65.8	MPR; GradWarp; B1 Correction; N3 <- MP-RAGE		65021	All	0.0	MCI	16.0
031_S_0294	M	ADNI Screening	2006-03-16	79.3	MPR-R; GradWarp; N3 <- MP-RAGE-Repeat		86209	All	0.0	MCI	12.0
031_S_0568	F	ADNI Screening	2006-05-22	79.8	MPR; GradWarp; N3 <- MP-RAGE		64921	All	0.0	MCI	18.0
031_S_1066	M	ADNI Screening	2006-11-10	72.5	MPR; GradWarp; N3 <- MP-RAGE		67433	All	0.0	MCI	24.0
031_S_4005	M	ADNI2 Screening MRI-New Pt	2011-04-04	70.6	MT1; N3m <- MPRAGE		228527	All	0.0	MCI	14.0
031_S_4042	M	ADNI2 Screening MRI-New Pt	2011-05-12	57.3	MT1; N3m <- MPRAGE		235659	All	0.0	MCI	8.0
031_S_4203	F	ADNI2 Screening MRI-New Pt	2011-08-31	74.5	MT1; N3m <- MPRAGE		258666	All	0.0	MCI	15.0
031_S_4947	M	ADNI2 Screening MRI-New Pt	2012-09-28	74.6	MT1; N3m <- MPRAGE		340502	All	0.0	MCI	14.0
032_S_0187	M	ADNI Screening	2006-02-13	77.2	MPR; ; N3 <- MPRAGE		37214	All	0.0	MCI	14.0
032_S_0214	M	ADNI Screening	2006-02-20	65.2	MPR; ; N3 <- MPRAGE		37219	All	0.0	MCI	14.0
032_S_0978	M	ADNI Screening	2006-10-16	73.3	MPR; ; N3 <- MPRAGE		37242	All	0.0	MCI	17.0
032_S_4823	M	ADNI2 Screening MRI-New Pt	2012-07-05	82.3	MT1; GradWarp; N3m <- MPRAGE		322260	All	0.0	MCI	11.0
033_S_0511	M	ADNI Screening	2006-06-01	57.8	MPR; GradWarp; B1 Correction; N3 <- MP-RAGE		42239	All	0.0	MCI	6.0
033_S_0513	M	ADNI Screening	2006-05-18	69.0	MPR; GradWarp; B1 Correction; N3 <- MP-RAGE		42257	All	0.0	MCI	18.0
033_S_0567	M	ADNI Screening	2006-05-17	73.7	MPR; GradWarp; B1 Correction; N3 <- MP-RAGE		42365	All	0.0	MCI	19.0
033_S_0723	M	ADNI Screening	2006-07-14	79.2	MPR; GradWarp; B1 Correction; N3 <- MP-RAGE		42383	All	0.0	MCI	19.0
033_S_0725	M	ADNI Screening	2006-07-20	81.0	MPR; GradWarp; B1 Correction; N3 <- MP-RAGE		42408	All	0.0	MCI	13.0
033_S_0906	F	ADNI Screening	2006-09-25	65.4	MPR; GradWarp; B1 Correction; N3 <- MP-RAGE		42467	All	0.0	MCI	16.0
033_S_0922	M	ADNI Screening	2006-09-26	68.2	MPR; GradWarp; B1 Correction; N3 <- MP-RAGE		42492	All	0.0	MCI	17.0
033_S_1116	M	ADNI Screening	2006-11-21	83.4	MPR; GradWarp; B1 Correction; N3 <- MP-RAGE		42843	All	0.0	MCI	13.0
035_S_0204	F	ADNI Screening	2006-02-14	71.2	MPR; GradWarp; B1 Correction; N3 <- MPRAGE		39541	All	0.0	MCI	9.0
035_S_0997	F	ADNI Screening	2006-11-29	80.6	MPR; GradWarp; B1 Correction; N3 <- MPRAGE		62907	All	0.0	MCI	36.0
035_S_4114	F	ADNI2 Screening MRI-New Pt	2011-07-15	55.1	MT1; GradWarp; N3m <- MPRAGE		248632	All	0.0	MCI	12.0
035_S_4414	F	ADNI2 Screening MRI-New Pt	2012-03-19	60.9	MT1; GradWarp; N3m <- MPRAGE		291903	All	0.0	MCI	18.0
035_S_4784	F	ADNI2 Screening MRI-New Pt	2012-06-25	81.7	MT1; GradWarp; N3m <- MPRAGE		313649	All	0.0	MCI	43.0
036_S_0869	F	ADNI Screening	2006-10-30	83.1	MPR; GradWarp; B1 Correction; N3 <- MPRAGE		36988	All	0.0	MCI	14.0
036_S_0976	M	ADNI Screening	2006-12-12	80.6	MPR; GradWarp; B1 Correction; N3 <- MPRAGE		65090	All	0.0	MCI	28.0
036_S_1135	M	ADNI Screening	2006-12-27	75.7	MPR; GradWarp; B1 Correction; N3 <- MPRAGE		65108	All	0.0	MCI	19.0
036_S_1240	F	ADNI Screening	2007-02-13	67.1	MPR; GradWarp; B1 Correction; N3 <- MPRAGE		65117	All	0.0	MCI	13.0
036_S_4430	M	ADNI2 Screening MRI-New Pt	2011-12-23	80.1	MT1; N3m <- MPRAGE		274667	All	0.0	MCI	54.0
036_S_4715	F	ADNI2 Screening MRI-New Pt	2012-03-19	56.6	MT1; N3m <- MPRAGE		305484	All	0.0	MCI	79.0
036_S_4899	M	ADNI2 Screening MRI-New Pt	2012-10-15	82.0	MT1; N3m <- MPRAGE		342433	All	0.0	MCI	22.0
037_S_0182	F	ADNI Screening	2006-02-14	63.7	MPR; GradWarp; N3 <- MP-RAGE		65133	All	0.0	MCI	36.0
037_S_0539	M	ADNI Screening	2006-06-15	73.5	MPR; GradWarp; N3 <- MP-RAGE		79788	All	0.0	MCI	46.0
037_S_0566	M	ADNI Screening	2006-06-13	78.9	MPR; GradWarp; N3 <- MP-RAGE		79802	All	0.0	MCI	52.0
037_S_1225	M	ADNI Screening	2007-01-24	76.5	MPR; GradWarp; N3 <- MP-RAGE		79930	All	0.0	MCI	16.0
037_S_4015	F	ADNI2 Screening MRI-New Pt	2011-04-05	73.7	MT1; GradWarp; N3m <- MPRAGE		228531	All	0.0	MCI	8.0
037_S_4030	F	ADNI2 Screening MRI-New Pt	2011-05-05	68.4	MT1; GradWarp; N3m <- MPRAGE		234654	All	0.0	MCI	20.0
037_S_4432	M	ADNI2 Screening MRI-New Pt	2012-02-01	61.7	MT1; GradWarp; N3m <- MPRAGE		283930	All	0.0	MCI	23.0
037_S_4706	M	ADNI2 Screening MRI-New Pt	2012-05-10	60.8	MT1; GradWarp; N3m <- MPRAGE		305482	All	0.0	MCI	6.0
041_S_0314	M	ADNI Screening	2006-03-28	72.2	MPR; GradWarp; B1 Correction; N3 <- MPRAGE		34679	All	0.0	MCI	23.0
041_S_0549	M	ADNI Screening	2006-06-13	68.9	MPR; GradWarp; B1 Correction; N3 <- MPRAGE		39494	All	0.0	MCI	59.0
041_S_1010	M	ADNI Screening	2006-12-12	74.5	MPR; GradWarp; B1 Correction; N3 <- MPRAGE		65229	All	0.0	MCI	3.0
041_S_1412	M	ADNI Screening	2007-06-25	59.4	MPR; GradWarp; B1 Correction; N3 <- MPRAGE		72218	All	0.0	MCI	35.0
041_S_1423	M	ADNI Screening	2007-08-03	69.5	MPR; GradWarp; B1 Correction; N3 <- MPRAGE		72227	All	0.0	MCI	11.0
041_S_1425	F	ADNI Screening	2007-08-06	75.6	MPR; GradWarp; B1 Correction; N3 <- MPRAGE		73355	All	0.0	MCI	11.0
041_S_4720	M	ADNI2 Screening MRI-New Pt	2012-05-14	77.5	MT1; GradWarp; N3m <- MPRAGE		308100	All	0.0	MCI	7.0
041_S_5026	F	ADNI2 Screening MRI-New Pt	2012-11-20	70.6	MT1; GradWarp; N3m <- MPRAGE		415949	All	0.0	MCI	10.0
051_S_1331	F	ADNI Screening	2007-04-13	76.8	MPR; GradWarp; B1 Correction; N3 <- MPRAGE		64151	All	0.0	MCI	33.0
051_S_4929	F	ADNI2 Screening MRI-New Pt	2012-09-18	75.8	MT1; GradWarp; N3m <- MPRAGE		337439	All	0.0	MCI	7.0
052_S_0952	F	ADNI Screening	2006-10-19	81.9	MPR-R; GradWarp; B1 Correction; N3 <- MP-RAGE REPEAT		89951	All	0.0	MCI	11.0
052_S_1054	M	ADNI Screening	2006-11-28	70.0	MPR; GradWarp; B1 Correction; N3 <- MP-RAGE		62228	All	0.0	MCI	9.0
052_S_4807	F	ADNI2 Screening MRI-New Pt	2012-07-27	72.2	MT1; GradWarp; N3m <- Sag IR-SPGR		322467	All	0.0	MCI	12.0
052_S_4945	M	ADNI2 Screening MRI-New Pt	2012-10-24	56.5	MT1; GradWarp; N3m <- Sag IR-SPGR		349800	All	0.0	MCI	72.0
053_S_0507	F	ADNI Screening	2006-05-15	55.3	MPR; GradWarp; B1 Correction; N3 <- MP-RAGE		80198	All	0.0	MCI	14.0
053_S_4661	M	ADNI2 Screening MRI-New Pt	2012-05-28	73.8	MT1; N3m <- MPRAGE		308047	All	0.0	MCI	15.0
057_S_0839	F	ADNI Screening	2006-09-20	79.5	MPR; GradWarp; B1 Correction; N3 <- MPRAGE		38669	All	0.0	MCI	16.0
057_S_0941	F	ADNI Screening	2006-10-11	73.4	MPR; GradWarp; B1 Correction; N3 <- MPRAGE		34742	All	0.0	MCI	14.0
057_S_1007	M	ADNI Screening	2006-10-25	72.4	MPR; GradWarp; B1 Correction; N3 <- MPRAGE		47764	All	0.0	MCI	20.0
057_S_1217	F	ADNI Screening	2007-01-31	67.9	MPR; GradWarp; B1 Correction; N3 <- MPRAGE		62983	All	0.0	MCI	14.0
057_S_1265	F	ADNI Screening	2007-01-31	82.2	MPR; GradWarp; B1 Correction; N3 <- MPRAGE		69491	All	0.0	MCI	13.0
057_S_2398	M	ADNIGO Screening MRI	2011-07-05	71.6	MT1; GradWarp; N3m <- MPRAGE		248625	All	0.0	MCI	9.0
057_S_4888	M	ADNI2 Screening MRI-New Pt	2012-08-03	74.9	MT1; GradWarp; N3m <- Sag IR-SPGR		322359	All	0.0	MCI	19.0
062_S_1299	M	ADNI Screening	2007-02-20	71.9	MPR; GradWarp; B1 Correction; N3 <- MPRAGE		50583	All	0.0	MCI	14.0
067_S_0045	M	ADNI Screening	2005-11-16	86.0	MPR; GradWarp; B1 Correction; N3 <- MPRAGE		35883	All	0.0	MCI	56.0
067_S_0077	M	ADNI Screening	2005-12-21	79.8	MPR; GradWarp; B1 Correction; N3 <- MPRAGE		68115	All	0.0	MCI	49.0
067_S_0098	F	ADNI Screening	2006-01-30	84.5	MPR; GradWarp; B1 Correction; N3 <- MPRAGE		35919	All	0.0	MCI	58.0
067_S_0243	F	ADNI Screening	2006-03-09	68.1	MPR; GradWarp; B1 Correction; N3 <- MPRAGE		34814	All	0.0	MCI	35.0
067_S_0336	M	ADNI Screening	2006-05-04	76.3	MPR; GradWarp; B1 Correction; N3 <- MPRAGE		34856	All	0.0	MCI	28.0
067_S_4918	F	ADNI2 Screening MRI-New Pt	2012-09-21	69.0	MT1; GradWarp; N3m <- MPRAGE		337565	All	0.0	MCI	19.0
068_S_0442	M	ADNI Screening	2006-05-09	74.9	MPR; ; N3 <- ADNI MPRAGE		65724	All	0.0	MCI	17.0
068_S_0476	F	ADNI Screening	2006-05-11	75.9	MPR; ; N3 <- ADNI MPRAGE		63458	All	0.0	MCI	25.0
068_S_2248	M	ADNIGO Screening MRI	2010-12-21	76.2	MT1; GradWarp; N3m <- MPRAGE		223077	All	0.0	MCI	21.0
068_S_2316	F	ADNIGO Screening MRI	2011-03-10	74.5	MT1; GradWarp; N3m <- MPRAGE		225403	All	0.0	MCI	11.0
072_S_4057	M	ADNI2 Screening MRI-New Pt	2011-06-07	81.2	MT1; GradWarp; N3m <- MPRAGE		241377	All	0.0	MCI	6.0
072_S_4102	F	ADNI2 Screening MRI-New Pt	2011-07-20	67.0	MT1; GradWarp; N3m <- MPRAGE		248636	All	0.0	MCI	13.0
072_S_4131	M	ADNI2 Screening MRI-New Pt	2011-07-25	82.5	MT1; GradWarp; N3m <- MPRAGE		248648	All	0.0	MCI	11.0
072_S_4462	M	ADNI2 Screening MRI-New Pt	2012-02-02	71.4	MT1; GradWarp; N3m <- MPRAGE		283938	All	0.0	MCI	12.0
073_S_0518	M	ADNI Screening	2006-09-11	69.5	MPR; GradWarp; B1 Correction; N3 <- MPRAGE		39908	All	0.0	MCI	81.0
073_S_0909	F	ADNI Screening	2006-10-02	69.2	MPR; GradWarp; B1 Correction; N3 <- MPRAGE		75484	All	0.0	MCI	56.0
082_S_0641	M	ADNI Screening	2006-06-19	74.4	MPR; GradWarp; B1 Correction; N3 <- MPRAGE SAG		39780	All	0.0	MCI	60.0
082_S_0832	M	ADNI Screening	2006-08-30	79.1	MPR; GradWarp; B1 Correction; N3 <- MPRAGE SAG		82541	All	0.0	MCI	26.0
094_S_0434	M	ADNI Screening	2006-04-20	71.8	MPR; GradWarp; B1 Correction; N3 <- MP-RAGE		39123	All	0.0	MCI	21.0
094_S_1015	M	ADNI Screening	2006-10-30	58.8	MPR; GradWarp; B1 Correction; N3 <- MP-RAGE		40762	All	0.0	MCI	11.0
094_S_1398	F	ADNI Screening	2007-05-03	77.7	MPR; GradWarp; B1 Correction; N3 <- MP-RAGE		63226	All	0.0	MCI	14.0
094_S_2216	M	ADNIGO Screening MRI	2011-02-01	68.2	MT1; GradWarp; N3m <- Sag IR-SPGR		223371	All	0.0	MCI	37.0
094_S_4162	F	ADNI2 Screening MRI-New Pt	2011-08-16	71.4	MT1; GradWarp; N3m <- Sag IR-SPGR		254760	All	0.0	MCI	23.0
094_S_4434	M	ADNI2 Screening MRI-New Pt	2012-01-18	66.7	MT1; GradWarp; N3m <- Sag IR-SPGR		280554	All	0.0	MCI	14.0
098_S_0269	M	ADNI Screening	2006-03-04	67.2	MPR; GradWarp; B1 Correction; N3 <- MP-RAGE		65256	All	0.0	MCI	39.0
098_S_0667	M	ADNI Screening	2006-06-24	69.1	MPR; GradWarp; B1 Correction; N3 <- MP-RAGE		89494	All	0.0	MCI	32.0
098_S_2047	M	ADNIGO Screening MRI	2010-08-18	77.5	MT1; GradWarp; N3m <- Sag IR-SPGR		223376	All	0.0	MCI	20.0
099_S_0054	F	ADNI Screening	2005-11-16	81.1	MPR; GradWarp; B1 Correction; N3 <- MPRAGE		35824	All	0.0	MCI	30.0
099_S_0111	F	ADNI Screening	2006-01-18	75.9	MPR; GradWarp; B1 Correction; N3 <- MPRAGE		35848	All	0.0	MCI	13.0
099_S_4157	F	ADNI2 Screening MRI-New Pt	2011-08-23	81.3	MT1; GradWarp; N3m <- MPRAGE		254781	All	0.0	MCI	31.0
100_S_0892	F	ADNI Screening	2006-10-16	72.9	MPR; ; N3 <- ADNI-R11 MPRAGE		66122	All	0.0	MCI	8.0
100_S_0930	M	ADNI Screening	2006-10-03	75.1	MPR; ; N3 <- ADNI-R11 MPRAGE		66128	All	0.0	MCI	20.0
116_S_0649	M	ADNI Screening	2006-07-24	86.8	MPR; GradWarp; N3 <- MP-RAGE		59696	All	0.0	MCI	23.0
116_S_0752	F	ADNI Screening	2006-08-16	82.0	MPR; GradWarp; N3 <- MP-RAGE		59636	All	0.0	MCI	13.0
116_S_0834	M	ADNI Screening	2006-09-29	64.0	MPR; GradWarp; N3 <- MP-RAGE		59794	All	0.0	MCI	18.0
116_S_1243	M	ADNI Screening	2007-02-07	77.4	MPR; GradWarp; N3 <- MP-RAGE		59731	All	0.0	MCI	16.0
116_S_1271	M	ADNI Screening	2007-02-21	71.3	MPR; GradWarp; N3 <- MP-RAGE		59651	All	0.0	MCI	27.0
116_S_1315	F	ADNI Screening	2007-03-08	83.4	MPR; GradWarp; N3 <- MP-RAGE		59717	All	0.0	MCI	15.0
116_S_4167	F	ADNI2 Screening MRI-New Pt	2011-08-10	69.6	MT1; GradWarp; N3m <- MPRAGE		258635	All	0.0	MCI	15.0
121_S_1350	F	ADNI Screening	2007-03-09	71.7	MPR; ; N3 <- MPRAGE		68617	All	0.0	MCI	26.0
123_S_0050	M	ADNI Screening	2005-11-11	77.7	MPR; ; N3 <- ADNI MPRAGE		64389	All	0.0	MCI	21.0
123_S_0108	M	ADNI Screening	2006-02-01	78.4	MPR; ; N3 <- ADNI MPRAGE		64414	All	0.0	MCI	13.0
123_S_0390	M	ADNI Screening	2006-04-11	80.5	MPR; ; N3 <- ADNI MPRAGE		64429	All	0.0	MCI	27.0
123_S_4096	M	ADNI2 Screening MRI-New Pt	2011-07-28	84.6	MT1; GradWarp; N3m <- MPRAGE		248656	All	0.0	MCI	12.0
126_S_0708	M	ADNI Screening	2006-07-17	76.5	MPR; GradWarp; B1 Correction; N3 <- SAG MP-RAGE		38943	All	0.0	MCI	9.0
126_S_0865	M	ADNI Screening	2006-11-06	73.7	MPR; GradWarp; B1 Correction; N3 <- SAG MP-RAGE		39019	All	0.0	MCI	15.0
126_S_1077	M	ADNI Screening	2006-12-06	83.4	MPR; GradWarp; B1 Correction; N3 <- SAG MP-RAGE		48875	All	0.0	MCI	13.0
126_S_4458	F	ADNI2 Screening MRI-New Pt	2012-01-20	76.2	MT1; GradWarp; N3m <- Sag IR-SPGR		281837	All	0.0	MCI	11.0
126_S_4507	M	ADNI2 Screening MRI-New Pt	2012-02-03	78.2	MT1; GradWarp; N3m <- Sag IR-SPGR		283924	All	0.0	MCI	11.0
126_S_4675	M	ADNI2 Screening MRI-New Pt	2012-04-20	79.9	MT1; GradWarp; N3m <- Sag IR-SPGR		300300	All	0.0	MCI	13.0
126_S_4712	M	ADNI2 Screening MRI-New Pt	2012-05-08	74.4	MT1; GradWarp; N3m <- Sag IR-SPGR		305603	All	0.0	MCI	7.0
127_S_0394	F	ADNI Screening	2006-05-17	84.2	MPR; GradWarp; B1 Correction; N3 <- MP-RAGE		34397	All	0.0	MCI	37.0
127_S_1427	F	ADNI Screening	2007-08-20	69.7	MPR; GradWarp; B1 Correction; N3 <- MP-RAGE		91125	All	0.0	MCI	8.0
127_S_4240	M	ADNI2 Screening MRI-New Pt	2011-09-23	70.9	MT1; GradWarp; N3m <- Sag IR-SPGR		260225	All	0.0	MCI	12.0
127_S_4765	M	ADNI2 Screening MRI-New Pt	2012-06-08	76.0	MT1; GradWarp; N3m <- Sag IR-SPGR		312718	All	0.0	MCI	12.0
127_S_4844	M	ADNI2 Screening MRI-New Pt	2012-07-18	85.4	MT1; GradWarp; N3m <- Sag IR-SPGR		322919	All	0.0	MCI	19.0
127_S_4928	M	ADNI2 Screening MRI-New Pt	2012-09-05	77.9	MT1; GradWarp; N3m <- Sag IR-SPGR		331859	All	0.0	MCI	9.0
128_S_0227	F	ADNI Screening	2006-03-02	79.7	MPR; GradWarp; N3 <- MP-RAGE		68710	All	0.0	MCI	42.0
128_S_0258	F	ADNI Screening	2006-04-06	71.4	MPR; GradWarp; N3 <- MP-RAGE		68877	All	0.0	MCI	26.0
128_S_0611	F	ADNI Screening	2006-06-08	72.0	MPR; GradWarp; N3 <- MP-RAGE		69031	All	0.0	MCI	13.0
128_S_0947	F	ADNI Screening	2006-10-06	82.7	MPR; GradWarp; B1 Correction; N3 <- MPRAGE		69072	All	0.0	MCI	21.0
128_S_1043	M	ADNI Screening	2006-11-15	68.6	MPR; GradWarp; B1 Correction; N3 <- MPRAGE		69090	All	0.0	MCI	29.0
128_S_1148	F	ADNI Screening	2006-12-18	69.8	MPR; GradWarp; B1 Correction; N3 <- MPRAGE NO ANGLE		69108	All	0.0	MCI	30.0
128_S_1407	F	ADNI Screening	2007-06-06	74.7	MPR; GradWarp; B1 Correction; N3 <- SAG 3D MPRAGE		69389	All	0.0	MCI	19.0
130_S_0289	M	ADNI Screening	2006-03-13	67.8	MPR; GradWarp; B1 Correction; N3 <- MP-RAGE		39113	All	0.0	MCI	18.0
130_S_0423	M	ADNI Screening	2006-05-30	79.5	MPR; GradWarp; B1 Correction; N3 <- MP-RAGE		39133	All	0.0	MCI	70.0
130_S_2403	F	ADNIGO Screening MRI	2011-09-30	79.3	MT1; N3m <- MPRAGE		414448	All	0.0	MCI	12.0
130_S_4250	M	ADNI2 Screening MRI-New Pt	2011-10-05	78.6	MT1; N3m <- MPRAGE		261071	All	0.0	MCI	12.0
130_S_4415	F	ADNI2 Screening MRI-New Pt	2012-01-13	75.3	MT1; N3m <- MPRAGE		280552	All	0.0	MCI	12.0
130_S_4542	F	ADNI2 Screening MRI-New Pt	2012-03-02	79.4	MT1; N3m <- MPRAGE		400998	All	0.0	MCI	21.0
131_S_1389	M	ADNI Screening	2007-03-16	76.2	MPR; GradWarp; B1 Correction; N3 <- MP-RAGE		81971	All	0.0	MCI	39.0
132_S_0987	F	ADNI Screening	2007-03-21	79.2	MPR; GradWarp; N3 <- MP-RAGE-		83162	All	0.0	MCI	15.0
133_S_0638	M	ADNI Screening	2006-06-26	83.2	MPR; GradWarp; B1 Correction; N3 <- MP-RAGE		67530	All	0.0	MCI	72.0
133_S_0727	F	ADNI Screening	2006-09-07	69.4	MPR; GradWarp; B1 Correction; N3 <- MP-RAGE		66348	All	0.0	MCI	13.0
133_S_0913	F	ADNI Screening	2006-12-27	56.7	MPR; GradWarp; B1 Correction; N3 <- MP-RAGE		63818	All	0.0	MCI	22.0
135_S_4406	M	ADNI2 Screening MRI-New Pt	2011-12-07	79.0	MT1; GradWarp; N3m <- MPRAGE		272692	All	0.0	MCI	6.0
135_S_4689	M	ADNI2 Screening MRI-New Pt	2012-04-27	69.6	MT1; GradWarp; N3m <- MPRAGE		305422	All	0.0	MCI	17.0
136_S_0195	M	ADNI Screening	2006-03-13	79.7	MPR; GradWarp; B1 Correction; N3 <- MP-RAGE		40451	All	0.0	MCI	22.0
136_S_0429	M	ADNI Screening	2006-06-14	62.8	MPR; GradWarp; B1 Correction; N3 <- MP-RAGE		40382	All	0.0	MCI	13.0
136_S_0695	M	ADNI Screening	2006-09-18	74.4	MPR; GradWarp; B1 Correction; N3 <- MP-RAGE		70922	All	0.0	MCI	7.0
136_S_0873	F	ADNI Screening	2006-10-02	78.1	MPR; GradWarp; N3 <- MP-RAGE		96177	All	0.0	MCI	15.0
136_S_0874	F	ADNI Screening	2006-11-06	66.2	MPR; GradWarp; B1 Correction; N3 <- MP-RAGE		40417	All	0.0	MCI	21.0
136_S_4189	F	ADNI2 Screening MRI-New Pt	2011-09-16	73.2	MT1; N3m <- MPRAGE		258682	All	0.0	MCI	60.0
137_S_0631	M	ADNI Screening	2006-06-16	77.2	MPR; GradWarp; N3 <- MP-RAGE		46654	All	0.0	MCI	25.0
137_S_0973	M	ADNI Screening	2006-11-15	76.9	MPR; GradWarp; N3 <- MP-RAGE		43058	All	0.0	MCI	20.0
137_S_4303	F	ADNI2 Screening MRI-New Pt	2011-11-02	80.3	MT1; N3m <- MPRAGE		265269	All	0.0	MCI	6.0
137_S_4596	M	ADNI2 Screening MRI-New Pt	2012-03-19	65.8	MT1; GradWarp; N3m <- MPRAGE		291882	All	0.0	MCI	28.0
137_S_4623	F	ADNI2 Screening MRI-New Pt	2012-04-04	61.2	MT1; GradWarp; N3m <- MPRAGE		296410	All	0.0	MCI	30.0
137_S_4815	F	ADNI2 Screening MRI-New Pt	2012-08-02	69.9	MT1; GradWarp; N3m <- MPRAGE		326526	All	0.0	MCI	33.0
137_S_4816	M	ADNI2 Screening MRI-New Pt	2012-08-14	74.4	MT1; GradWarp; N3m <- MPRAGE		326584	All	0.0	MCI	24.0
141_S_0697	M	ADNI Screening	2006-08-21	87.0	MPR; GradWarp; B1 Correction; N3 <- MPRAGE		91230	All	0.0	MCI	24.0
141_S_0915	F	ADNI Screening	2006-07-06	80.5	MPR; GradWarp; B1 Correction; N3 <- MPRAGE		48571	All	0.0	MCI	117.0
141_S_0982	F	ADNI Screening	2006-11-15	80.4	MPR; GradWarp; B1 Correction; N3 <- MPRAGE		47702	All	0.0	MCI	9.0
141_S_1004	F	ADNI Screening	2006-12-02	74.1	MPR; GradWarp; N3 <- MPRAGE		95703	All	0.0	MCI	22.0
141_S_1244	M	ADNI Screening	2007-02-18	79.1	MPR; GradWarp; B1 Correction; N3 <- MPRAGE		92645	All	0.0	MCI	11.0
141_S_2210	F	ADNIGO Screening MRI	2011-01-04	80.1	MT1; GradWarp; N3m <- MPRAGE		222640	All	0.0	MCI	42.0
141_S_4426	M	ADNI2 Screening MRI-New Pt	2011-12-02	77.3	MT1; GradWarp; N3m <- MPRAGE		277041	All	0.0	MCI	59.0
941_S_1295	M	ADNI Screening	2007-02-09	76.8	MPR; GradWarp; B1 Correction; N3 <- MPRAGE		63887	All	0.0	MCI	18.0
941_S_1311	M	ADNI Screening	2007-03-02	69.2	MPR; GradWarp; B1 Correction; N3 <- MPRAGE		97331	All	0.0	MCI	17.0
941_S_1363	F	ADNI Screening	2007-03-12	69.8	MPR; GradWarp; B1 Correction; N3 <- MPRAGE		63896	All	0.0	MCI	14.0
