# Supplementary material for: Deep learning prediction of mild cognitive impairment conversion to Alzheimer’s disease at 3 years after diagnosis using longitudinal and whole-brain 3D MRI
Source: PeerJ Comput Sci. 2021 May 25;7:e560. doi: 10.7717/peerj-cs.560 (PMC8176545; doi:10.7717/peerj-cs.560)
Supplement: Supplemental Information 2 [file peerj-cs-07-560-s002.zip › adni_prediction_stableMCI_12month.csv]

Subject ID	Sex	Visit	Study Date	Age	Description	Imaging Protocol	Image ID	Tissue	Months since baseline
002_S_0782	M	ADNI1/GO Month 12	2007-09-19	82.8	MPR; GradWarp; B1 Correction; N3 <- MP-RAGE		87282	All	13.1748085176287
002_S_1155	M	ADNI1/GO Month 12	2008-01-16	59.1	MPR; GradWarp; B1 Correction; N3 <- MP-RAGE		91394	All	13.076243865377112
002_S_2010	F	ADNI2 Initial Visit-Cont Pt	2011-07-07	64.1	MT1; N3m <- MPRAGE		296280	All	12.419146183699871
002_S_2073	F	ADNI2 Initial Visit-Cont Pt	2011-09-22	64.5	MT1; N3m <- MPRAGE		263711	All	12.484855951867594
002_S_4229	M	ADNI2 Year 1 Visit	2012-09-18	67.4	MT1; N3m <- MPRAGE		369168	All	11.926322922441939
002_S_4447	F	ADNI2 Year 1 Visit	2013-01-30	68.7	MT1; N3m <- MPRAGE		362933	All	12.452001067783733
002_S_4473	M	ADNI2 Year 1 Visit	2013-02-05	75.9	MT1; N3m <- MPRAGE		362945	All	11.860613154274215
002_S_4654	F	ADNI2 Year 1 Visit	2013-04-16	76.5	MT1; N3m <- MPRAGE		369173	All	12.353436415532146
002_S_4799	M	ADNI2 Year 1 Visit	2013-07-02	69.1	MT1; N3m <- MPRAGE		379542	All	12.353436415532146
003_S_0908	F	ADNI1/GO Month 12	2007-10-25	64.1	MPR; GradWarp; B1 Correction; N3 <- MPRAGE		121107	All	13.404792706215733
003_S_1122	F	ADNI1/GO Month 12	2008-01-30	78.0	MPR; GradWarp; B1 Correction; N3 <- MPRAGE		96008	All	13.799051315222078
003_S_2374	F	ADNI2 Initial Visit-Cont Pt	2012-05-16	82.4	MT1; GradWarp; N3m <- Sag IR-SPGR		342512	All	12.353436415532146
003_S_4354	M	ADNI2 Year 1 Visit	2013-02-04	77.0	MT1; GradWarp; N3m <- Sag IR-SPGR		392418	All	13.569067126635044
005_S_0324	F	ADNI1/GO Month 12	2007-05-04	76.4	MPR; GradWarp; B1 Correction; N3 <- MP-RAGE		62598	All	13.141953633544837
005_S_0546	M	ADNI1/GO Month 12	2007-07-23	80.7	MPR; GradWarp; B1 Correction; N3 <- MP-RAGE		75632	All	13.240518285796423
005_S_2390	F	ADNI2 Initial Visit-Cont Pt	2012-07-17	89.0	MT1; GradWarp; N3m <- Sag IR-SPGR		321350	All	12.681985256370767
005_S_4168	M	ADNI2 Year 1 Visit	2012-09-06	83.3	MT1; GradWarp; N3m <- Sag IR-SPGR		338648	All	12.681985256370767
005_S_4185	M	ADNI2 Year 1 Visit	2012-09-27	81.6	MT1; GradWarp; N3m <- Sag IR-SPGR		340565	All	12.517710835951457
006_S_4679	M	ADNI2 Year 1 Visit	2013-07-18	70.4	MT1; N3m <- MPRAGE		388313	All	13.536212242551182
006_S_4713	M	ADNI2 Year 1 Visit	2013-06-12	71.7	MT1; N3m <- MPRAGE		377085	All	12.944824329041664
006_S_4960	M	ADNI2 Year 1 Visit	2013-11-06	60.8	MT1; N3m <- MPRAGE		398139	All	12.911969444957801
007_S_2394	M	ADNI2 Initial Visit-Cont Pt	2012-07-12	68.6	MT1; GradWarp; N3m <- Sag IR-SPGR		321354	All	12.189161995112835
007_S_4272	M	ADNI2 Year 1 Visit	2012-10-22	72.0	MT1; GradWarp; N3m <- Sag IR-SPGR		350718	All	12.189161995112835
007_S_4467	F	ADNI2 Year 1 Visit	2013-02-18	63.1	MT1; GradWarp; N3m <- Sag IR-SPGR		369485	All	12.87911456087394
007_S_4611	M	ADNI2 Year 1 Visit	2013-04-01	68.0	MT1; GradWarp; N3m <- Sag IR-SPGR		369498	All	12.123452226945112
009_S_2208	M	ADNI2 Initial Visit-Cont Pt	2012-01-06	70.1	MT1; GradWarp; N3m <- MPRAGE		283958	All	13.1748085176287
009_S_4359	M	ADNI2 Year 1 Visit	2013-02-13	78.0	MT1; GradWarp; N3m <- MPRAGE		362957	All	14.324729460563871
009_S_4543	F	ADNI2 Year 1 Visit	2013-03-20	71.3	MT1; GradWarp; N3m <- MPRAGE		364642	All	12.616275488203042
009_S_5000	M	ADNI2 Year 1 Visit	2013-11-22	77.8	MT1; GradWarp; N3m <- MPRAGE		401947	All	12.87911456087394
010_S_0422	M	ADNI1/GO Month 6	2007-03-27	62.5	MPR; ; N3 <- MPRAGE		71331	All	9.363641963900696
011_S_4235	M	ADNI2 Year 1 Visit	2012-10-09	64.9	MT1; GradWarp; N3m <- MPRAGE		342489	All	12.681985256370767
012_S_0634	M	ADNI1/GO Month 12	2007-07-10	83.3	MPR; ; N3 <- MPRAGE		73891	All	12.780549908622353
012_S_4012	F	ADNI2 Year 1 Visit	2012-05-21	70.1	MT1; N3m <- MPRAGE		312785	All	13.437647590299596
012_S_4128	F	ADNI2 Year 1 Visit	2012-08-29	74.0	MT1; N3m <- MPRAGE		337525	All	13.04338898129325
012_S_4849	F	ADNI2 Year 1 Visit	2013-08-26	67.1	MT1; N3m <- MPRAGE		389938	All	13.076243865377112
012_S_4987	M	ADNI2 Year 1 Visit	2013-11-11	70.5	MT1; N3m <- MPRAGE		399865	All	12.287726647364423
013_S_2389	F	ADNI2 Initial Visit-Cont Pt	2012-10-10	59.2	MT1; N3m <- MPRAGE		342510	All	15.638924823918355
013_S_4268	F	ADNI2 Year 1 Visit	2012-11-15	64.7	MT1; N3m <- MPRAGE		349373	All	12.484855951867594
013_S_4395	F	ADNI2 Year 1 Visit	2013-01-16	73.6	MT1; N3m <- MPRAGE		431729	All	12.222016879196698
014_S_0169	F	ADNI1/GO Month 12	2007-02-22	73.1	MPR; GradWarp; B1 Correction; N3 <- MP-RAGE		76582	All	12.484855951867594
014_S_0557	M	ADNI1/GO Month 12	2007-06-26	73.2	MPR; GradWarp; B1 Correction; N3 <- MP-RAGE		71420	All	12.846259676790078
014_S_2308	M	ADNI2 Initial Visit-Cont Pt	2012-03-22	76.0	MT1; GradWarp; N3m <- MPRAGE		293707	All	13.109098749460975
016_S_1092	M	ADNI1/GO Month 12	2007-12-17	75.0	MT1; GradWarp; N3m <- MPRAGE		436812	All	12.189161995112835
016_S_2031	M	ADNI2 Initial Visit-Cont Pt	2011-07-19	73.6	MT1; GradWarp; N3m <- Sag IR-SPGR		248644	All	11.236370356680835
018_S_2180	F	ADNI2 Initial Visit-Cont Pt	2012-01-27	79.0	MT1; N3m <- MPRAGE		282678	All	13.601922010718907
018_S_4809	M	ADNI2 Year 1 Visit	2013-06-25	79.3	MT1; N3m <- MPRAGE		379934	All	12.09059734286125
018_S_4868	M	ADNI2 Year 1 Visit	2013-08-22	78.3	MT1; N3m <- MPRAGE		389136	All	12.846259676790078
018_S_4889	M	ADNI2 Year 1 Visit	2013-08-13	76.7	MT1; N3m <- MPRAGE		388406	All	12.09059734286125
019_S_4548	M	ADNI2 Year 1 Visit	2013-03-04	85.9	MT1; N3m <- MPRAGE		362987	All	12.320581531448285
021_S_0273	M	ADNI1/GO Month 12	2007-05-29	64.1	MPR; GradWarp; N3 <- MP-RAGE		68444	All	14.489003880983182
021_S_2077	M	ADNI2 Initial Visit-Cont Pt	2011-10-06	82.2	MT1; GradWarp; N3m <- Sag IR-SPGR		265225	All	12.87911456087394
021_S_2100	F	ADNI2 Initial Visit-Cont Pt	2011-10-10	89.0	MT1; GradWarp; N3m <- Sag IR-SPGR		265230	All	12.386291299616008
021_S_2124	F	ADNI1/GO Month 6	2011-05-03	83.0	MT1; GradWarp; N3m <- Sag IR-SPGR		234662	All	6.5709768167724185
021_S_2125	F	ADNI2 Initial Visit-Cont Pt	2011-10-24	79.3	MT1; GradWarp; N3m <- Sag IR-SPGR		272762	All	12.353436415532146
021_S_2142	F	ADNI2 Initial Visit-Cont Pt	2011-11-02	83.8	MT1; GradWarp; N3m <- Sag IR-SPGR		272804	All	12.353436415532146
021_S_2150	M	ADNI1/GO Month 6	2011-05-02	73.3	MT1; GradWarp; N3m <- Sag IR-SPGR		233456	All	5.979588903262901
021_S_4419	F	ADNI2 Year 1 Visit	2012-12-17	64.9	MT1; GradWarp; N3m <- Sag IR-SPGR		358181	All	11.959177806525801
021_S_4744	F	ADNI2 Year 1 Visit	2013-06-03	73.4	MT1; GradWarp; N3m <- Sag IR-FSPGR		398171	All	12.09059734286125
022_S_0004	M	ADNI1/GO Month 12	2006-11-28	68.9	MPR; GradWarp; B1 Correction; N3 <- MPRAGE SAG		59356	All	14.193309924228423
022_S_0961	M	ADNI1/GO Month 12	2007-11-06	74.0	MPR; GradWarp; B1 Correction; N3 <- MPRAGE SAG		83002	All	12.55056572003532
022_S_2167	M	ADNI2 Initial Visit-Cont Pt	2012-02-28	82.1	MT1; GradWarp; N3m <- MPRAGE		290949	All	15.86890901250539
022_S_2263	M	ADNI2 Initial Visit-Cont Pt	2012-02-24	63.3	MT1; GradWarp; N3m <- MPRAGE		290947	All	13.20766340171256
022_S_2379	M	ADNI2 Initial Visit-Cont Pt	2012-06-05	67.1	MT1; GradWarp; N3m <- MPRAGE		314477	All	12.780549908622353
022_S_4444	M	ADNI2 Year 1 Visit	2013-02-22	78.7	MT1; GradWarp; N3m <- MPRAGE		363036	All	12.287726647364423
022_S_5004	M	ADNI2 Year 1 Visit	2013-11-05	65.7	MT1; GradWarp; N3m <- MPRAGE		788068	All	11.959177806525801
023_S_1046	M	ADNI1/GO Month 12	2007-11-06	72.7	MPR; GradWarp; B1 Correction; N3 <- MPRAGE		88269	All	11.992032690609664
023_S_2068	M	ADNI2 Initial Visit-Cont Pt	2011-10-11	84.3	MT1; GradWarp; N3m <- MPRAGE		265238	All	12.780549908622353
023_S_4122	M	ADNI2 Month 6-New Pt	2012-06-05	67.8	MT1; GradWarp; N3m <- MPRAGE		314512	All	9.330787079816835
024_S_2239	F	ADNI2 Initial Visit-Cont Pt	2011-12-06	74.6	MT1; GradWarp; N3m <- MPRAGE		277076	All	12.09059734286125
024_S_4169	F	ADNI2 Year 1 Visit	2012-10-24	63.3	MT1; GradWarp; N3m <- MPRAGE		349793	All	14.423294112815459
024_S_4674	M	ADNI2 Year 1 Visit	2013-05-17	79.1	MT1; GradWarp; N3m <- MPRAGE		374614	All	12.87911456087394
027_S_0116	M	ADNI1/GO Month 12	2007-02-07	79.6	MPR; GradWarp; B1 Correction; N3 <- MP-RAGE		47031	All	12.353436415532146
027_S_0307	M	ADNI1/GO Month 12	2007-05-01	79.7	MPR; GradWarp; B1 Correction; N3 <- MPRAGE		66008	All	12.813404792706216
027_S_0644	M	ADNI1/GO Month 12	2007-06-29	76.2	MPR; GradWarp; B1 Correction; N3 <- MP-RAGE		68087	All	12.419146183699871
027_S_1045	F	ADNI1/GO Month 12	2007-11-12	83.8	MPR; GradWarp; B1 Correction; N3 <- MP-RAGE		83452	All	12.287726647364423
027_S_2183	M	ADNI1/GO Month 12	2011-11-22	84.2	MT1; GradWarp; N3m <- SAG IR-SPGR		394810	All	12.320581531448285
027_S_2219	M	ADNI1/GO Month 12	2011-12-06	75.4	MT1; GradWarp; N3m <- Sag IR-SPGR		277074	All	11.959177806525801
027_S_2245	F	ADNI1/GO Month 12	2012-01-12	58.2	MT1; GradWarp; N3m <- SAG IR-SPGR		281891	All	12.944824329041664
027_S_2336	F	ADNI1/GO Month 12	2012-03-26	74.0	MT1; GradWarp; N3m <- SAG IR-SPGR		297627	All	12.222016879196698
027_S_4804	M	ADNI2 Year 1 Visit	2013-07-22	80.5	MT1; N3m <- Sag IR-FSPGR		432441	All	12.189161995112835
027_S_4869	M	ADNI2 Year 1 Visit	2013-09-17	78.5	MT1; N3m <- Sag IR-FSPGR		432451	All	12.944824329041664
027_S_4919	F	ADNI2 Year 1 Visit	2013-09-26	75.9	MT1; N3m <- Sag IR-FSPGR		432735	All	12.846259676790078
027_S_4926	M	ADNI2 Year 1 Visit	2013-10-09	63.6	MT1; N3m <- Sag IR-FSPGR		432743	All	12.616275488203042
027_S_4966	M	ADNI2 Year 1 Visit	2013-10-19	62.9	MT1; N3m <- Sag IR-FSPGR		432779	All	12.189161995112835
029_S_1218	F	ADNI1/GO Month 12	2008-01-22	86.5	MPR; GradWarp; B1 Correction; N3 <- MP-RAGE		94837	All	11.959177806525801
029_S_1384	M	ADNI1/GO Month 12	2008-04-02	73.2	MPR; GradWarp; B1 Correction; N3 <- MP-RAGE		103284	All	12.189161995112835
029_S_2376	M	ADNI2 Initial Visit-Cont Pt	2012-07-31	83.2	MT1; GradWarp; N3m <- IR-SPGR		322523	All	13.010534097209389
029_S_2395	M	ADNI2 Initial Visit-Cont Pt	2012-08-22	73.9	MT1; GradWarp; N3m <- IR-SPGR		337451	All	12.25487176328056
029_S_5135	M	ADNI2 Month 3 MRI-New Pt	2013-08-01	77.4	MT1; GradWarp; N3m <- Sag IR-FSPGR		384796	All	3.252633524302347
031_S_0351	M	ADNI1/GO Month 12	2007-05-14	69.6	MPR; GradWarp; N3 <- MP-RAGE		65619	All	12.846259676790078
031_S_0867	M	ADNI1/GO Month 12	2007-09-21	72.9	MPR; GradWarp; N3 <- MP-RAGE		79610	All	12.024887574693526
031_S_2018	F	ADNI2 Initial Visit-Cont Pt	2011-06-27	77.5	MT1; N3m <- MPRAGE		296296	All	11.827758270190353
031_S_2022	M	ADNI2 Initial Visit-Cont Pt	2011-07-14	67.1	MT1; N3m <- MPRAGE		248685	All	11.992032690609664
031_S_2233	F	ADNI2 Initial Visit-Cont Pt	2012-01-05	56.7	MT1; N3m <- MPRAGE		282726	All	12.681985256370767
031_S_4029	M	ADNI2 Year 1 Visit	2012-05-17	62.2	MT1; N3m <- MPRAGE		308116	All	12.71484014045463
031_S_4476	M	ADNI2 Year 1 Visit	2013-02-01	89.8	MT1; N3m <- MPRAGE		363268	All	12.189161995112835
031_S_4590	F	ADNI2 Year 1 Visit	2013-03-25	61.3	MT1; N3m <- MPRAGE		370067	All	12.320581531448285
032_S_0718	F	ADNI1/GO Month 12	2007-08-20	81.6	MPR; ; N3 <- MPRAGE		88518	All	13.273373169880285
032_S_2119	M	ADNI2 Initial Visit-Cont Pt	2011-10-26	72.9	MT1; GradWarp; N3m <- MPRAGE		272746	All	12.681985256370767
032_S_2247	M	ADNI2 Initial Visit-Cont Pt	2012-04-26	66.6	MT1; GradWarp; N3m <- MPRAGE		305523	All	16.131748085176287
033_S_1284	M	ADNI1/GO Month 12	2008-02-25	87.0	MPR; GradWarp; B1 Correction; N3 <- MP-RAGE		97096	All	12.419146183699871
035_S_0033	M	ADNI1/GO Month 12	2006-12-14	84.5	MPR; GradWarp; B1 Correction; N3 <- MPRAGE		65830	All	12.71484014045463
035_S_2061	F	ADNI2 Initial Visit-Cont Pt	2011-10-25	67.3	MT1; GradWarp; N3m <- MPRAGE		272752	All	13.371937822131871
035_S_2074	M	ADNI2 Initial Visit-Cont Pt	2011-11-22	63.1	MT1; GradWarp; N3m <- MPRAGE		272854	All	12.09059734286125
036_S_0656	M	ADNI1/GO Month 12	2007-07-16	83.7	MPR; GradWarp; B1 Correction; N3 <- MPRAGE		71535	All	12.287726647364423
036_S_0673	M	ADNI1/GO Month 12	2007-07-18	79.3	MPR; GradWarp; B1 Correction; N3 <- MPRAGE		71548	All	11.893468038358078
036_S_2378	M	ADNI2 Initial Visit-Cont Pt	2012-06-26	61.1	MT1; GradWarp; N3m <- MPRAGE		342630	All	13.04338898129325
036_S_2380	M	ADNI2 Initial Visit-Cont Pt	2012-07-31	69.1	MT1; N3m <- MPRAGE		322527	All	13.996180619725251
036_S_4736	M	ADNI2 Year 1 Visit	2013-06-12	72.9	MT1; GradWarp; N3m <- MPRAGE		377050	All	12.419146183699871
037_S_0377	M	ADNI1/GO Month 12	2007-06-18	80.6	MPR; GradWarp; N3 <- MP-RAGE		73626	All	13.536212242551182
037_S_1421	F	ADNI1/GO Month 12	2008-09-17	75.5	MPR; GradWarp; N3 <- MP-RAGE		121636	All	12.71484014045463
037_S_4146	M	ADNI2 Year 1 Visit	2012-09-19	62.9	MT1; GradWarp; N3m <- MPRAGE		340494	All	12.419146183699871
037_S_4214	M	ADNI2 Year 1 Visit	2012-10-01	75.3	MT1; GradWarp; N3m <- MPRAGE		340876	All	12.649130372286905
037_S_4302	M	ADNI2 Year 1 Visit	2012-11-07	77.2	MT1; GradWarp; N3m <- MPRAGE		349862	All	12.419146183699871
037_S_4381	F	ADNI2 Year 1 Visit	2013-01-25	56.1	MT1; GradWarp; N3m <- MPRAGE		358066	All	12.25487176328056
037_S_4750	F	ADNI2 Year 1 Visit	2013-08-12	84.9	MT1; GradWarp; N3m <- MPRAGE		388456	All	13.339082938048008
041_S_0679	M	ADNI1/GO Month 12	2007-08-13	64.1	MPR; GradWarp; B1 Correction; N3 <- MPRAGE		74320	All	12.780549908622353
041_S_1260	M	ADNI1/GO Month 12	2008-03-03	72.3	MPR; GradWarp; B1 Correction; N3 <- MPRAGE		97124	All	13.010534097209389
041_S_1418	M	ADNI1/GO Month 12	2008-07-28	82.6	MPR; GradWarp; B1 Correction; N3 <- MPRAGE		121652	All	12.057742458777387
041_S_4004	F	ADNI2 Year 1 Visit	2012-04-30	67.9	MT1; GradWarp; N3m <- MPRAGE		305535	All	12.419146183699871
041_S_4051	M	ADNI2 Year 1 Visit	2012-07-12	71.9	MT1; GradWarp; N3m <- MPRAGE		322459	All	12.681985256370767
041_S_4510	F	ADNI2 Year 1 Visit	2013-03-11	67.6	MT1; GradWarp; N3m <- MPRAGE		363325	All	12.977679213125526
041_S_4513	M	ADNI2 Year 1 Visit	2013-03-01	61.8	MT1; GradWarp; N3m <- MPRAGE		363327	All	12.024887574693526
041_S_4874	F	ADNI2 Year 1 Visit	2013-08-19	58.8	MT1; GradWarp; N3m <- MPRAGE		388035	All	12.55056572003532
041_S_4876	M	ADNI2 Year 1 Visit	2013-08-16	75.3	MT1; GradWarp; N3m <- MPRAGE		387870	All	12.057742458777387
041_S_4989	F	ADNI2 Year 1 Visit	2013-10-25	61.2	MT1; GradWarp; N3m <- MPRAGE		398124	All	12.189161995112835
051_S_1040	M	ADNI1/GO Month 12	2007-11-01	72.6	MPR; GradWarp; B1 Correction; N3 <- MPRAGE		81954	All	12.024887574693526
051_S_1072	F	ADNI1/GO Month 12	2007-12-12	61.0	MPR; GradWarp; B1 Correction; N3 <- MPRAGE		87110	All	12.583420604119182
051_S_1131	M	ADNI1/GO Month 12	2008-01-23	87.6	MPR; GradWarp; B1 Correction; N3 <- MPRAGE		91823	All	13.273373169880285
052_S_0989	F	ADNI1/GO Month 6	2007-06-08	65.0	MPR; GradWarp; B1 Correction; N3 <- MP-RAGE		72240	All	6.768106121275591
052_S_1352	M	ADNI1/GO Month 12	2008-04-21	87.1	MPR; GradWarp; B1 Correction; N3 <- MP-RAGE		104379	All	13.536212242551182
052_S_2249	M	ADNI1/GO Month 12	2011-12-30	77.0	MT1; GradWarp; N3m <- Sag IR-SPGR		281857	All	12.517710835951457
052_S_4626	M	ADNI2 Year 1 Visit	2013-04-29	70.4	MT1; N3m <- Sag IR-FSPGR		431849	All	12.846259676790078
052_S_4944	M	ADNI2 Month 6-New Pt	2013-07-10	68.8	MT1; N3m <- Sag IR-FSPGR		432757	All	8.673689398139592
053_S_0621	F	ADNI1/GO Month 12	2007-07-04	63.4	MPR; GradWarp; B1 Correction; N3 <- MP-RAGE		82522	All	12.71484014045463
053_S_0919	M	ADNI1/GO Month 12	2007-10-23	63.5	MPR; GradWarp; B1 Correction; N3 <- MP-RAGE		87131	All	12.222016879196698
053_S_2357	M	ADNI2 Initial Visit-Cont Pt	2012-05-17	72.8	MT1; N3m <- MPRAGE		312764	All	12.911969444957801
053_S_2396	F	ADNI2 Initial Visit-Cont Pt	2012-07-30	71.4	MT1; N3m <- MPRAGE		322475	All	12.123452226945112
053_S_4557	F	ADNI2 Month 6-New Pt	2012-09-27	84.0	MT1; N3m <- MPRAGE		340557	All	6.669541469024004
053_S_4813	M	ADNI2 Year 1 Visit	2013-07-31	68.7	MT1; N3m <- MPRAGE		388466	All	12.484855951867594
057_S_0464	M	ADNI1/GO Month 12	2007-06-13	84.3	MPR; GradWarp; B1 Correction; N3 <- MPRAGE		72413	All	12.87911456087394
057_S_1269	M	ADNI1/GO Month 12	2008-02-13	74.6	MPR; GradWarp; B1 Correction; N3 <- MPRAGE		96149	All	12.419146183699871
062_S_1182	F	ADNI1/GO Month 12	2008-02-25	77.3	MPR; GradWarp; B1 Correction; N3 <- MPRAGE		97163	All	13.273373169880285
067_S_0176	M	ADNI1/GO Month 12	2007-05-22	76.0	MPR; GradWarp; B1 Correction; N3 <- MPRAGE		85967	All	13.601922010718907
067_S_0290	M	ADNI1/GO Month 6	2007-02-16	76.2	MPR; GradWarp; B1 Correction; N3 <- MPRAGE		64304	All	10.67783732725518
067_S_0607	F	ADNI1/GO Month 12	2007-08-13	79.3	MPR; GradWarp; B1 Correction; N3 <- MPRAGE		138839	All	13.536212242551182
067_S_2196	F	ADNI2 Initial Visit-Cont Pt	2011-12-07	69.4	MT1; GradWarp; N3m <- MPRAGE		277084	All	12.484855951867594
067_S_2301	M	ADNI2 Initial Visit-Cont Pt	2012-03-02	66.9	MT1; GradWarp; N3m <- MPRAGE		290934	All	12.484855951867594
067_S_2304	M	ADNI2 Initial Visit-Cont Pt	2012-03-01	62.5	MT1; GradWarp; N3m <- MPRAGE		291065	All	12.189161995112835
067_S_4054	F	ADNI2 Year 1 Visit	2012-06-13	69.4	MT1; GradWarp; N3m <- MPRAGE		314518	All	12.649130372286905
067_S_4072	F	ADNI2 Year 1 Visit	2012-07-13	63.4	MT1; GradWarp; N3m <- MPRAGE		322517	All	12.25487176328056
067_S_4184	F	ADNI2 Year 1 Visit	2012-09-19	63.4	MT1; GradWarp; N3m <- MPRAGE		340488	All	12.386291299616008
067_S_4212	M	ADNI2 Year 1 Visit	2012-09-19	65.8	MT1; GradWarp; N3m <- MPRAGE		340496	All	12.452001067783733
067_S_4310	F	ADNI2 Year 1 Visit	2012-11-16	63.4	MT1; GradWarp; N3m <- MPRAGE		349621	All	12.681985256370767
067_S_4767	F	ADNI2 Year 1 Visit	2013-06-20	67.5	MT1; GradWarp; N3m <- MPRAGE		378444	All	12.287726647364423
067_S_4782	M	ADNI2 Year 1 Visit	2013-08-08	73.1	MT1; GradWarp; N3m <- MPRAGE		388526	All	12.419146183699871
068_S_0401	M	ADNI1/GO Month 6	2006-12-15	64.6	MPR; ; N3 <- ADNI MPRAGE		70759	All	7.688042875623729
068_S_0478	M	ADNI1/GO Month 6	2007-02-13	56.9	MPR; ; N3 <- ADNI MPRAGE		70780	All	8.969383354894351
068_S_0802	F	ADNI1/GO Month 6	2007-05-04	81.7	MPR; ; N3 <- ADNI MPRAGE		72461	All	8.279430789133247
068_S_2168	M	ADNI2 Initial Visit-Cont Pt	2012-01-13	72.6	MT1; GradWarp; N3m <- MPRAGE		281835	All	14.390439228731596
068_S_2184	F	ADNI2 Initial Visit-Cont Pt	2011-12-12	81.6	MT1; GradWarp; N3m <- MPRAGE		278311	All	12.87911456087394
068_S_2187	F	ADNI2 Initial Visit-Cont Pt	2011-12-19	58.9	MT1; GradWarp; N3m <- MPRAGE		280608	All	13.109098749460975
068_S_2315	F	ADNI2 Initial Visit-Cont Pt	2012-04-23	69.5	MT1; GradWarp; N3m <- MPRAGE		305509	All	13.536212242551182
068_S_4061	F	ADNI2 Year 1 Visit	2012-07-02	65.3	MT1; GradWarp; N3m <- MPRAGE		369714	All	12.977679213125526
068_S_4067	M	ADNI2 Year 1 Visit	2012-11-08	66.5	MT1; GradWarp; N3m <- MPRAGE		357918	All	17.117394607692148
068_S_4217	M	ADNI2 Year 1 Visit	2012-12-06	77.7	MT1; GradWarp; N3m <- MPRAGE		351395	All	15.014682026324977
068_S_4332	M	ADNI2 Month 3 MRI-New Pt	2012-03-09	69.4	MT1; GradWarp; N3m <- MPRAGE		290992	All	3.8111665537280026
072_S_1211	M	ADNI1/GO Month 6	2007-09-06	87.5	MPR; ; N3 <- MPRAGE		79014	All	5.946734019179039
072_S_1380	M	ADNI1/GO Month 18	2008-10-01	86.4	MPR; ; N3 <- MPRAGE ASO		124146	All	17.544508100782355
072_S_2037	M	ADNI2 Initial Visit-Cont Pt	2011-08-19	76.9	MT1; GradWarp; N3m <- MPRAGE		258643	All	12.320581531448285
072_S_2072	M	ADNI2 Initial Visit-Cont Pt	2011-09-15	73.9	MT1; GradWarp; N3m <- MPRAGE		260271	All	12.189161995112835
072_S_2083	F	ADNI2 Initial Visit-Cont Pt	2011-09-27	89.5	MT1; GradWarp; N3m <- MPRAGE		263719	All	12.419146183699871
072_S_2093	F	ADNI2 Initial Visit-Cont Pt	2011-10-21	60.7	MT1; GradWarp; N3m <- MPRAGE		272766	All	12.419146183699871
072_S_2116	M	ADNI2 Initial Visit-Cont Pt	2011-11-16	62.8	MT1; GradWarp; N3m <- MPRAGE		272832	All	12.681985256370767
072_S_2164	F	ADNI2 Initial Visit-Cont Pt	2011-12-05	72.1	MT1; GradWarp; N3m <- MPRAGE		277064	All	13.076243865377112
072_S_4063	F	ADNI2 Year 1 Visit	2012-06-27	60.3	MT1; GradWarp; N3m <- MPRAGE		322552	All	12.353436415532146
072_S_4206	M	ADNI2 Year 1 Visit	2012-10-01	69.7	MT1; GradWarp; N3m <- MPRAGE		340885	All	12.977679213125526
072_S_4226	F	ADNI2 Year 1 Visit	2012-10-12	64.1	MT1; GradWarp; N3m <- MPRAGE		378446	All	12.55056572003532
072_S_4383	M	ADNI2 Year 1 Visit	2012-12-17	73.1	MT1; GradWarp; N3m <- MPRAGE		357883	All	12.287726647364423
072_S_4390	F	ADNI2 Year 1 Visit	2012-12-03	77.3	MT1; GradWarp; N3m <- MPRAGE		357885	All	11.860613154274215
072_S_4394	F	ADNI2 Year 1 Visit	2013-01-14	77.1	MT1; GradWarp; N3m <- MPRAGE		363485	All	12.583420604119182
072_S_4465	F	ADNI2 Year 1 Visit	2013-02-13	62.2	MT1; GradWarp; N3m <- MPRAGE		363367	All	11.992032690609664
072_S_4522	M	ADNI2 Year 1 Visit	2013-02-28	67.9	MT1; GradWarp; N3m <- MPRAGE		363369	All	12.386291299616008
072_S_4539	F	ADNI2 Year 1 Visit	2013-03-18	67.5	MT1; GradWarp; N3m <- MPRAGE		371624	All	12.419146183699871
072_S_4613	M	ADNI2 Year 1 Visit	2013-04-04	68.9	MT1; GradWarp; N3m <- MPRAGE		371629	All	12.057742458777387
072_S_4871	F	ADNI2 Year 1 Visit	2013-08-28	67.6	MT1; GradWarp; N3m <- MPRAGE		598207	All	12.616275488203042
072_S_4941	M	ADNI2 Year 1 Visit	2013-10-21	61.3	MT1; GradWarp; N3m <- MPRAGE		598185	All	12.353436415532146
073_S_0746	F	ADNI1/GO Month 12	2008-02-11	75.1	MPR; GradWarp; B1 Correction; N3 <- MPRAGE		92259	All	14.390439228731596
073_S_2153	M	ADNI2 Initial Visit-Cont Pt	2012-02-22	77.9	MT1; GradWarp; N3m <- MPRAGE		300511	All	15.573215055750632
073_S_2182	M	ADNI1/GO Month 6	2012-02-07	66.8	MT1; GradWarp; N3m <- MPRAGE		285151	All	14.259019692396148
073_S_2191	F	ADNI2 Initial Visit-Cont Pt	2012-03-09	68.1	MT1; GradWarp; N3m <- MPRAGE		290961	All	14.029035503809114
073_S_2225	M	ADNI2 Initial Visit-Cont Pt	2012-03-12	71.7	MT1; GradWarp; N3m <- MPRAGE		290998	All	13.470502474383457
073_S_2264	M	ADNI2 Initial Visit-Cont Pt	2012-02-28	70.6	MT1; GradWarp; N3m <- MPRAGE		288941	All	12.813404792706216
073_S_4216	M	ADNI2 Year 1 Visit	2012-09-17	57.5	MT1; GradWarp; N3m <- MPRAGE		339183	All	12.583420604119182
073_S_4300	F	ADNI2 Year 1 Visit	2012-10-17	81.6	MT1; GradWarp; N3m <- MPRAGE		350490	All	12.189161995112835
073_S_4311	F	ADNI2 Year 1 Visit	2012-10-15	73.6	MT1; GradWarp; N3m <- MPRAGE		350360	All	11.959177806525801
073_S_4312	M	ADNI2 Year 1 Visit	2012-10-15	70.3	MT1; GradWarp; N3m <- MPRAGE		350366	All	11.959177806525801
073_S_4360	F	ADNI2 Year 1 Visit	2013-02-25	60.8	MT1; GradWarp; N3m <- MPRAGE		363219	All	15.737489476169943
073_S_4443	M	ADNI2 Year 1 Visit	2013-05-23	69.3	MT1; GradWarp; N3m <- MPRAGE		374675	All	17.018829955440562
073_S_4614	F	ADNI2 Year 1 Visit	2013-03-12	68.7	MT1; GradWarp; N3m <- MPRAGE		363223	All	11.860613154274215
073_S_4986	M	ADNI2 Year 1 Visit	2013-11-19	86.4	MT1; GradWarp; N3m <- MPRAGE		915211	All	13.50335735846732
082_S_2121	F	ADNI2 Initial Visit-Cont Pt	2011-11-09	69.0	MT1; GradWarp; N3m <- MPRAGE		272778	All	12.911969444957801
082_S_2307	F	ADNI2 Initial Visit-Cont Pt	2012-04-03	79.8	MT1; GradWarp; N3m <- MPRAGE		299220	All	13.569067126635044
094_S_0921	M	ADNI1/GO Month 12	2007-10-12	72.5	MPR; GradWarp; B1 Correction; N3 <- MP-RAGE		80396	All	12.320581531448285
094_S_1188	F	ADNI1/GO Month 12	2008-01-15	82.4	MPR; GradWarp; B1 Correction; N3 <- MP-RAGE		91881	All	12.583420604119182
094_S_1314	F	ADNI1/GO Month 12	2008-03-10	81.9	MPR; GradWarp; B1 Correction; N3 <- MP-RAGE		101778	All	12.419146183699871
094_S_1417	M	ADNI1/GO Month 12	2008-08-13	64.2	MPR; GradWarp; B1 Correction; N3 <- MP-RAGE		121670	All	12.944824329041664
094_S_2238	M	ADNI2 Initial Visit-Cont Pt	2012-01-18	69.7	MT1; GradWarp; N3m <- Sag IR-SPGR		280620	All	13.273373169880285
094_S_4630	F	ADNI2 Month 6-New Pt	2012-12-04	66.2	MT1; GradWarp; N3m <- Sag IR-SPGR		392151	All	8.049446600546213
094_S_4858	M	ADNI2 Year 1 Visit	2013-10-16	56.3	MT1; GradWarp; N3m <- Sag IR-SPGR		401001	All	13.141953633544837
098_S_2052	M	ADNI2 Initial Visit-Cont Pt	2011-09-13	74.3	MT1; GradWarp; N3m <- Sag IR-SPGR		260255	All	12.156307111028974
098_S_2079	M	ADNI2 Initial Visit-Cont Pt	2011-10-24	66.8	MT1; GradWarp; N3m <- MPRAGE		272760	All	13.04338898129325
099_S_0291	M	ADNI1/GO Month 12	2007-04-02	80.5	MPR; GradWarp; B1 Correction; N3 <- MPRAGE		65441	All	12.780549908622353
099_S_0551	M	ADNI1/GO Month 12	2007-07-03	65.4	MPR; GradWarp; B1 Correction; N3 <- MPRAGE		65468	All	13.50335735846732
099_S_1034	M	ADNI1/GO Month 12	2007-11-29	76.3	MPR; GradWarp; B1 Correction; N3 <- MPRAGE		86442	All	12.87911456087394
099_S_2063	M	ADNI2 Initial Visit-Cont Pt	2011-10-17	69.4	MT1; GradWarp; N3m <- MPRAGE		265258	All	12.057742458777387
099_S_2146	M	ADNI2 Initial Visit-Cont Pt	2011-11-16	67.5	MT1; GradWarp; N3m <- MPRAGE		272830	All	12.222016879196698
099_S_4202	M	ADNI2 Year 1 Visit	2012-10-22	71.8	MT1; GradWarp; N3m <- MPRAGE		350746	All	12.846259676790078
099_S_4205	F	ADNI2 Year 1 Visit	2012-11-01	82.6	MT1; GradWarp; N3m <- MPRAGE		349230	All	12.846259676790078
099_S_4463	M	ADNI2 Year 1 Visit	2013-02-18	67.7	MT1; GradWarp; N3m <- MPRAGE		363203	All	12.55056572003532
099_S_4498	F	ADNI2 Year 1 Visit	2013-02-25	78.6	MT1; GradWarp; N3m <- MPRAGE		363209	All	11.400644777100146
100_S_0006	F	ADNI1/GO Month 12	2006-11-28	81.5	MPR; ; N3 <- ADNI-R11 MPRAGE		62347	All	12.419146183699871
100_S_0296	M	ADNI1/GO Month 12	2007-04-17	80.3	MPR; ; N3 <- ADNI-R11-ASASO-MPRAGE		80656	All	12.452001067783733
100_S_4556	M	ADNI2 Year 1 Visit	2013-06-06	74.2	MT1; N3m <- MPRAGE		398179	All	13.339082938048008
109_S_0950	M	ADNI1/GO Month 12	2007-12-17	74.8	MPR; GradWarp; B1 Correction; N3 <- MPRAGE		121089	All	13.733341547054355
109_S_1114	F	ADNI1/GO Month 12	2008-01-25	79.5	MPR; GradWarp; B1 Correction; N3 <- MPRAGE		92576	All	12.944824329041664
109_S_1183	M	ADNI1/GO Month 12	2008-01-25	81.4	MPR; GradWarp; B1 Correction; N3 <- MPRAGE		92268	All	12.71484014045463
109_S_2200	F	ADNI2 Initial Visit-Cont Pt	2012-01-05	77.2	MT1; GradWarp; N3m <- Sag IR-SPGR		282728	All	13.437647590299596
109_S_4380	M	ADNI2 Year 1 Visit	2013-01-29	73.1	MT1; GradWarp; N3m <- Sag IR-SPGR		372031	All	13.273373169880285
109_S_4455	M	ADNI2 Year 1 Visit	2013-03-27	65.4	MT1; GradWarp; N3m <- Sag IR-SPGR		370220	All	13.766196431138216
109_S_4531	M	ADNI2 Year 1 Visit	2013-03-25	74.9	MT1; GradWarp; N3m <- Sag IR-SPGR		372035	All	12.386291299616008
109_S_4594	M	ADNI2 Year 1 Visit	2013-04-22	63.3	MT1; GradWarp; N3m <- Sag IR-SPGR		370073	All	12.747695024538492
114_S_1118	M	ADNI1/GO Month 12	2008-01-15	83.7	MPR; GradWarp; B1 Correction; N3 <- MPRAGE		98828	All	13.240518285796423
114_S_2392	F	ADNI2 Initial Visit-Cont Pt	2012-08-17	65.7	MT1; GradWarp; N3m <- MPRAGE		335948	All	13.897615967473664
114_S_5047	F	ADNI2 Year 1 Visit	2014-01-03	70.0	MT1; GradWarp; N3m <- MPRAGE		432829	All	12.87911456087394
116_S_4199	M	ADNI2 Year 1 Visit	2012-09-07	60.1	MT1; GradWarp; N3m <- MPRAGE		338658	All	12.484855951867594
116_S_4635	F	ADNI2 Year 1 Visit	2013-04-25	73.9	MT1; GradWarp; N3m <- MPRAGE		431853	All	12.87911456087394
116_S_4898	M	ADNI2 Year 1 Visit	2013-09-05	76.3	MT1; GradWarp; N3m <- MPRAGE		391121	All	12.911969444957801
123_S_1300	F	ADNI1/GO Month 12	2008-03-26	74.6	MPR; ; N3 <- ADNI MPRAGE ASO		102127	All	12.616275488203042
123_S_2055	M	ADNI2 Initial Visit-Cont Pt	2011-09-20	76.4	MT1; GradWarp; N3m <- MPRAGE		263701	All	13.04338898129325
123_S_2363	M	ADNI2 Initial Visit-Cont Pt	2012-05-03	60.0	MT1; GradWarp; N3m <- MPRAGE		312688	All	12.386291299616008
123_S_4127	F	ADNI2 Year 1 Visit	2012-08-03	64.2	MT1; GradWarp; N3m <- MPRAGE		331818	All	12.024887574693526
123_S_4170	F	ADNI2 Year 1 Visit	2012-09-12	66.8	MT1; GradWarp; N3m <- MPRAGE		338763	All	12.55056572003532
123_S_4780	F	ADNI2 Year 1 Visit	2013-07-31	71.4	MT1; GradWarp; N3m <- MPRAGE		398356	All	13.306228053964148
123_S_4806	M	ADNI2 Month 6-New Pt	2013-01-10	56.5	MT1; GradWarp; N3m <- MPRAGE		357773	All	6.669541469024004
126_S_0709	M	ADNI1/GO Month 12	2007-08-15	85.0	MPR; GradWarp; B1 Correction; N3 <- SAG MP-RAGE		74486	All	12.649130372286905
126_S_1187	M	ADNI1/GO Month 12	2008-01-21	77.5	MPR; GradWarp; B1 Correction; N3 <- SAG MP-RAGE		91953	All	12.123452226945112
126_S_2360	M	ADNI2 Initial Visit-Cont Pt	2012-05-22	64.2	MT1; GradWarp; N3m <- Sag IR-SPGR		427977	All	9.593626152487731
126_S_2405	F	ADNI2 Initial Visit-Cont Pt	2012-10-10	72.7	MT1; GradWarp; N3m <- Sag IR-SPGR		342495	All	12.386291299616008
126_S_2407	F	ADNI2 Initial Visit-Cont Pt	2012-11-26	69.1	MT1; GradWarp; N3m <- Sag IR-SPGR		349645	All	12.189161995112835
126_S_4514	F	ADNI2 Year 1 Visit	2013-02-21	68.8	MT1; N3m <- Sag IR-FSPGR		375916	All	12.386291299616008
126_S_4896	M	ADNI2 Year 1 Visit	2013-08-15	69.2	MT1; N3m <- Sag IR-FSPGR		847160	All	12.222016879196698
127_S_1140	M	ADNI1/GO Month 12	2008-01-14	85.6	MPR; GradWarp; B1 Correction; N3 <- MP-RAGE		94648	All	13.010534097209389
127_S_1419	M	ADNI1/GO Month 12	2008-08-22	79.1	MPR; GradWarp; B1 Correction; N3 <- MP-RAGE		121679	All	13.010534097209389
127_S_2234	F	ADNI2 Initial Visit-Cont Pt	2011-12-19	64.8	MT1; GradWarp; N3m <- Sag IR-SPGR		280605	All	12.353436415532146
127_S_4210	M	ADNI2 Year 1 Visit	2012-10-01	65.1	MT1; GradWarp; N3m <- Sag IR-SPGR		340883	All	12.780549908622353
127_S_4301	M	ADNI2 Year 1 Visit	2012-11-08	75.7	MT1; GradWarp; N3m <- Sag IR-SPGR		349296	All	12.517710835951457
127_S_4624	F	ADNI2 Year 1 Visit	2013-07-08	79.0	MT1; N3m <- Sag IR-FSPGR		431845	All	13.240518285796423
128_S_0138	M	ADNI1/GO Month 12	2007-02-20	87.5	MPR; GradWarp; B1 Correction; N3 <- SAG 3D MPRAGE		68647	All	12.846259676790078
128_S_0188	M	ADNI1/GO Month 12	2007-02-15	87.2	MPR; GradWarp; B1 Correction; N3 <- SAG 3D MPRAGE		68665	All	12.287726647364423
128_S_0200	M	ADNI1/GO Month 12	2007-03-06	62.6	MPR; GradWarp; B1 Correction; N3 <- SAG 3D MPRAGE		68674	All	12.681985256370767
128_S_0205	F	ADNI1/GO Month 12	2007-03-06	67.6	MPR; GradWarp; B1 Correction; N3 <- SAG 3D MPRAGE		68817	All	12.780549908622353
128_S_0225	F	ADNI1/GO Month 12	2007-02-27	83.5	MPR; GradWarp; B1 Correction; N3 <- SAG 3D MPRAGE		68701	All	12.386291299616008
128_S_0608	F	ADNI1/GO Month 12	2007-06-29	69.6	MPR; GradWarp; B1 Correction; N3 <- SAG 3D MPRAGE		69371	All	12.911969444957801
128_S_0715	F	ADNI1/GO Month 12	2007-08-02	81.1	MPR; GradWarp; B1 Correction; N3 <- SAG 3D MPRAGE		74522	All	12.484855951867594
128_S_0770	M	ADNI1/GO Month 12	2007-08-08	72.3	MPR; GradWarp; B1 Correction; N3 <- SAG 3D MPRAGE		75677	All	12.353436415532146
128_S_1088	M	ADNI1/GO Month 12	2008-02-04	89.2	MPR; GradWarp; B1 Correction; N3 <- SAG 3D MPRAGE		91980	All	13.930470851557526
128_S_1408	M	ADNI1/GO Month 12	2008-09-19	72.8	MPR; GradWarp; B1 Correction; N3 <- SAG 3D MPRAGE		121702	All	13.799051315222078
128_S_2002	M	ADNI1/GO Month 12	2011-03-21	65.8	MT1; GradWarp; N3m <- MPRAGE		297593	All	9.1008028912298
128_S_2036	F	ADNI2 Initial Visit-Cont Pt	2011-10-27	68.0	MT1; GradWarp; N3m <- MPRAGE		272744	All	14.324729460563871
128_S_2045	M	ADNI2 Initial Visit-Cont Pt	2011-10-25	73.6	MT1; GradWarp; N3m <- MPRAGE		272748	All	13.963325735641389
128_S_2123	F	ADNI2 Initial Visit-Cont Pt	2011-11-01	65.0	MT1; GradWarp; N3m <- MPRAGE		272794	All	12.353436415532146
128_S_2220	M	ADNI2 Initial Visit-Cont Pt	2012-01-20	83.3	MT1; GradWarp; N3m <- MPRAGE		280614	All	13.20766340171256
128_S_4553	F	ADNI2 Year 1 Visit	2013-03-20	69.7	MT1; GradWarp; N3m <- MPRAGE		488787	All	12.944824329041664
128_S_4571	M	ADNI2 Year 1 Visit	2013-06-19	61.9	MT1; GradWarp; N3m <- SAG MPRAGE NO ANGLE		378450	All	15.310375983079735
128_S_4636	F	ADNI2 Year 1 Visit	2013-04-17	78.2	MT1; GradWarp; N3m <- MPRAGE		488755	All	12.681985256370767
128_S_4653	F	ADNI2 Year 1 Visit	2013-05-31	81.6	MT1; GradWarp; N3m <- SAG MPRAGE NO ANGLE		378452	All	13.404792706215733
128_S_4742	F	ADNI2 Year 1 Visit	2013-07-02	71.8	MT1; GradWarp; N3m <- SAG MPRAGE NO ANGLE		388826	All	13.04338898129325
128_S_4842	F	ADNI2 Year 1 Visit	2013-08-22	74.2	MT1; GradWarp; N3m <- SAG MPRAGE NO ANGLE		398185	All	13.306228053964148
128_S_5066	M	ADNI2 Year 1 Visit	2014-03-11	81.0	MT1; GradWarp; N3m <- SAG MPRAGE NO ANGLE		418855	All	14.62042341731863
129_S_1246	M	ADNI1/GO Month 12	2008-04-10	73.7	MPR; GradWarp; N3 <- MP-RAGE		104527	All	14.094745271976837
129_S_2332	F	ADNI2 Initial Visit-Cont Pt	2012-02-17	71.6	MT1; GradWarp; N3m <- IR-SPGR		288875	All	11.367789893016283
129_S_2347	M	ADNI2 Initial Visit-Cont Pt	2012-03-28	72.1	MT1; GradWarp; N3m <- IR-SPGR		297637	All	11.663483849771042
129_S_4073	M	ADNI2 Year 1 Visit	2012-07-23	77.4	MT1; N3m <- MPRAGE		438118	All	13.109098749460975
129_S_4220	F	ADNI2 Year 1 Visit	2012-09-21	72.3	MT1; N3m <- MPRAGE		340523	All	12.287726647364423
129_S_4287	F	ADNI2 Year 1 Visit	2012-10-30	72.0	MT1; N3m <- MPRAGE		349593	All	12.353436415532146
130_S_0102	F	ADNI1/GO Month 12	2007-01-17	71.4	MPR; GradWarp; B1 Correction; N3 <- SAG MP-RAGE		68171	All	12.649130372286905
130_S_0449	F	ADNI1/GO Month 12	2007-08-27	67.0	MT1; GradWarp; N3m <- SAG MP-RAGE		440507	All	14.883262489989528
130_S_0505	M	ADNI1/GO Month 12	2007-10-10	80.9	MPR; GradWarp; B1 Correction; N3 <- SAG MP-RAGE		83796	All	14.521858765067044
130_S_0783	F	ADNI1/GO Month 12	2007-08-27	80.4	MPR; GradWarp; B1 Correction; N3 <- SAG MP-RAGE		107915	All	12.320581531448285
130_S_4405	M	ADNI2 Year 1 Visit	2013-02-13	72.7	MT1; N3m <- MPRAGE		362880	All	13.04338898129325
130_S_4417	M	ADNI2 Year 1 Visit	2013-02-06	75.6	MT1; N3m <- MPRAGE		362863	All	12.649130372286905
130_S_4817	M	ADNI2 Year 1 Visit	2013-07-26	61.8	MT1; N3m <- MPRAGE		500224	All	12.747695024538492
130_S_4883	F	ADNI2 Year 1 Visit	2013-10-01	77.3	MT1; N3m <- MPRAGE		398388	All	13.700486662970492
131_S_0384	M	ADNI1/GO Month 12	2007-05-22	81.0	MPR; GradWarp; N3 <- MP-RAGE		83817	All	13.83190619930594
133_S_0771	F	ADNI1/GO Month 12	2007-10-11	75.4	MPR; GradWarp; B1 Correction; N3 <- MP-RAGE		91184	All	13.1748085176287
133_S_0792	M	ADNI1/GO Month 12	2007-09-25	74.7	MPR; GradWarp; B1 Correction; N3 <- MP-RAGE		92720	All	13.010534097209389
133_S_0912	F	ADNI1/GO Month 12	2007-11-01	75.1	MPR; GradWarp; B1 Correction; N3 <- MP-RAGE		88121	All	12.747695024538492
133_S_1031	F	ADNI1/GO Month 12	2007-11-20	78.2	MPR; GradWarp; B1 Correction; N3 <- MP-RAGE		85649	All	12.649130372286905
135_S_4281	F	ADNI2 Year 1 Visit	2012-10-25	78.6	MT1; GradWarp; N3m <- MPRAGE		349548	All	12.386291299616008
135_S_4309	M	ADNI2 Year 1 Visit	2012-11-15	69.4	MT1; GradWarp; N3m <- MPRAGE		349375	All	12.681985256370767
135_S_4356	M	ADNI2 Year 1 Visit	2012-11-28	69.2	MT1; GradWarp; N3m <- MPRAGE		349707	All	12.616275488203042
135_S_4489	M	ADNI2 Year 1 Visit	2013-02-13	75.3	MT1; GradWarp; N3m <- MPRAGE		362876	All	12.386291299616008
135_S_4722	F	ADNI2 Year 1 Visit	2013-06-12	69.1	MT1; GradWarp; N3m <- MPRAGE		379070	All	12.87911456087394
135_S_4723	F	ADNI2 Year 1 Visit	2013-06-12	70.6	MT1; GradWarp; N3m <- MPRAGE		377740	All	12.87911456087394
136_S_0107	F	ADNI1/GO Month 12	2007-02-26	61.9	MPR; GradWarp; B1 Correction; N3 <- MP-RAGE		66721	All	12.287726647364423
136_S_1227	F	ADNI1/GO Month 12	2008-03-06	65.7	MPR; GradWarp; B1 Correction; N3 <- MP-RAGE		99201	All	12.944824329041664
137_S_0158	F	ADNI1/GO Month 12	2007-03-28	81.6	MPR; GradWarp; N3 <- MP-RAGE		66198	All	13.371937822131871
137_S_0443	M	ADNI1/GO Month 12	2007-08-08	64.3	MPR; GradWarp; N3 <- MP-RAGE		79267	All	13.766196431138216
137_S_0481	M	ADNI1/GO Month 12	2007-05-24	86.0	MPR; GradWarp; N3 <- MP-RAGE		89102	All	12.419146183699871
137_S_0668	M	ADNI1/GO Month 12	2007-09-14	74.7	MPR; GradWarp; N3 <- MP-RAGE		81478	All	13.240518285796423
137_S_0669	M	ADNI1/GO Month 12	2007-08-27	64.8	MPR; GradWarp; N3 <- MP-RAGE		75124	All	13.20766340171256
137_S_0722	M	ADNI1/GO Month 12	2007-09-10	71.3	MPR; GradWarp; N3 <- MP-RAGE		79084	All	13.50335735846732
137_S_0800	M	ADNI1/GO Month 12	2007-09-12	75.2	MPR; GradWarp; N3 <- MP-RAGE		79091	All	12.944824329041664
137_S_1414	M	ADNI1/GO Month 12	2008-08-27	75.5	MPR; GradWarp; N3 <- MP-RAGE		121711	All	12.87911456087394
137_S_4299	F	ADNI2 Year 1 Visit	2012-11-06	78.0	MT1; GradWarp; N3m <- MPRAGE		349273	All	12.156307111028974
137_S_4351	F	ADNI2 Year 1 Visit	2012-12-11	69.0	MT1; GradWarp; N3m <- MPRAGE		351442	All	12.320581531448285
137_S_4536	F	ADNI2 Year 1 Visit	2013-03-21	79.1	MT1; GradWarp; N3m <- MPRAGE		377199	All	12.911969444957801
137_S_4678	F	ADNI2 Year 1 Visit	2013-05-22	73.5	MT1; N3m <- MPRAGE		377012	All	12.616275488203042
141_S_0851	F	ADNI1/GO Month 12	2007-10-13	73.7	MPR; GradWarp; B1 Correction; N3 <- MPRAGE		81503	All	12.55056572003532
141_S_1052	F	ADNI1/GO Month 12	2008-01-08	70.2	MPR; GradWarp; B1 Correction; N3 <- MPRAGE		121560	All	13.404792706215733
141_S_1378	F	ADNI1/GO Month 12	2008-04-26	63.0	MPR; GradWarp; B1 Correction; N3 <- MPRAGE		108097	All	13.04338898129325
141_S_2333	M	ADNI2 Initial Visit-Cont Pt	2012-04-28	68.2	MT1; GradWarp; N3m <- MPRAGE		342607	All	13.1748085176287
141_S_4160	M	ADNI2 Year 1 Visit	2012-10-20	75.4	MT1; GradWarp; N3m <- MPRAGE		350717	All	13.536212242551182
153_S_2109	M	ADNI2 Initial Visit-Cont Pt	2011-10-25	76.4	MT1; GradWarp; N3m <- MPRAGE		272754	All	12.649130372286905
153_S_2148	F	ADNI2 Initial Visit-Cont Pt	2011-11-23	68.9	MT1; GradWarp; N3m <- MPRAGE		277027	All	12.911969444957801
153_S_4077	M	ADNI2 Year 1 Visit	2012-07-02	76.6	MT1; GradWarp; N3m <- MPRAGE		322998	All	12.583420604119182
153_S_4621	M	ADNI2 Year 1 Visit	2013-07-11	71.2	MT1; GradWarp; N3m <- MPRAGE		382266	All	15.441795519415184
153_S_4838	M	ADNI2 Year 1 Visit	2013-10-01	77.0	MT1; GradWarp; N3m <- MPRAGE		398407	All	14.456148996899321
941_S_2060	F	ADNI2 Initial Visit-Cont Pt	2011-10-25	75.2	MT1; GradWarp; N3m <- MPRAGE		272750	All	13.536212242551182
941_S_4036	M	ADNI2 Year 1 Visit	2012-08-17	75.4	MT1; GradWarp; N3m <- MPRAGE		335966	All	15.277521098995873
941_S_4187	M	ADNI2 Year 1 Visit	2012-08-30	63.0	MT1; GradWarp; N3m <- MPRAGE		357745	All	14.29187457648001
941_S_4764	F	ADNI2 Year 1 Visit	2013-06-10	83.8	MT1; GradWarp; N3m <- MPRAGE		379079	All	12.287726647364423
