# Supplementary material for: Deep learning prediction of mild cognitive impairment conversion to Alzheimer’s disease at 3 years after diagnosis using longitudinal and whole-brain 3D MRI
Source: PeerJ Comput Sci. 2021 May 25;7:e560. doi: 10.7717/peerj-cs.560 (PMC8176545; doi:10.7717/peerj-cs.560)
Supplement: Supplemental Information 2 [file peerj-cs-07-560-s002.zip › adni_prediction_stableMCI_initial.csv]

Subject ID	Sex	Visit	Study Date	Age	Description	Imaging Protocol	Image ID	Tissue
002_S_0782	M	ADNI Screening	2006-08-14	81.7	MPR; GradWarp; B1 Correction; N3 <- MP-RAGE		40716	All
002_S_1155	M	ADNI Screening	2006-12-14	58.0	MPR; GradWarp; B1 Correction; N3 <- MP-RAGE		40844	All
002_S_2010	F	ADNIGO Screening MRI	2010-06-24	63.0	MT1; N3m <- MPRAGE		221959	All
002_S_2073	F	ADNIGO Screening MRI	2010-09-07	63.5	MT1; N3m <- MPRAGE		222705	All
002_S_4229	M	ADNI2 Screening MRI-New Pt	2011-09-21	66.4	MT1; N3m <- MPRAGE		260229	All
002_S_4447	F	ADNI2 Screening MRI-New Pt	2012-01-17	67.6	MT1; N3m <- MPRAGE		280562	All
002_S_4473	M	ADNI2 Screening MRI-New Pt	2012-02-10	74.9	MT1; N3m <- MPRAGE		285129	All
002_S_4654	F	ADNI2 Screening MRI-New Pt	2012-04-05	75.5	MT1; N3m <- MPRAGE		297035	All
002_S_4799	M	ADNI2 Screening MRI-New Pt	2012-06-21	68.1	MT1; N3m <- MPRAGE		312847	All
003_S_0908	F	ADNI Screening	2006-09-12	63.0	MPR; GradWarp; B1 Correction; N3 <- MPRAGE		62588	All
003_S_1122	F	ADNI Screening	2006-12-06	76.8	MPR; GradWarp; B1 Correction; N3 <- MPRAGE		52803	All
003_S_2374	F	ADNIGO Screening MRI	2011-05-06	81.4	MT1; GradWarp; N3m <- Sag IR-SPGR		235638	All
003_S_4354	M	ADNI2 Screening MRI-New Pt	2011-12-19	75.9	MT1; GradWarp; N3m <- Sag IR-SPGR		278119	All
005_S_0324	F	ADNI Screening	2006-03-30	75.4	MPR; GradWarp; B1 Correction; N3 <- MP-RAGE		32871	All
005_S_0546	M	ADNI Screening	2006-06-15	79.6	MPR; GradWarp; B1 Correction; N3 <- MP-RAGE		32649	All
005_S_2390	F	ADNIGO Screening MRI	2011-06-27	88.0	MT1; GradWarp; N3m <- Sag IR-SPGR		242887	All
005_S_4168	M	ADNI2 Screening MRI-New Pt	2011-08-17	82.2	MT1; GradWarp; N3m <- Sag IR-SPGR		254768	All
005_S_4185	M	ADNI2 Screening MRI-New Pt	2011-09-12	80.5	MT1; GradWarp; N3m <- Sag IR-SPGR		258625	All
006_S_4679	M	ADNI2 Screening MRI-New Pt	2012-06-01	69.3	MT1; N3m <- MPRAGE		312648	All
006_S_4713	M	ADNI2 Screening MRI-New Pt	2012-05-14	70.6	MT1; N3m <- MPRAGE		306760	All
006_S_4960	M	ADNI2 Screening MRI-New Pt	2012-10-09	59.7	MT1; N3m <- MPRAGE		340498	All
007_S_2394	M	ADNIGO Screening MRI	2011-07-07	67.6	MT1; GradWarp; N3m <- Sag IR-SPGR		327080	All
007_S_4272	M	ADNI2 Screening MRI-New Pt	2011-10-17	71.0	MT1; GradWarp; N3m <- Sag IR-SPGR		263678	All
007_S_4467	F	ADNI2 Screening MRI-New Pt	2012-01-23	62.0	MT1; GradWarp; N3m <- Sag IR-SPGR		281397	All
007_S_4611	M	ADNI2 Screening MRI-New Pt	2012-03-28	67.0	MT1; GradWarp; N3m <- Sag IR-SPGR		295877	All
009_S_2208	M	ADNIGO Screening MRI	2010-12-01	69.0	MT1; GradWarp; N3m <- MPRAGE		222736	All
009_S_4359	M	ADNI2 Screening MRI-New Pt	2011-12-05	76.8	MT1; GradWarp; N3m <- MPRAGE		272772	All
009_S_4543	F	ADNI2 Screening MRI-New Pt	2012-03-01	70.2	MT1; GradWarp; N3m <- MPRAGE		431819	All
009_S_5000	M	ADNI2 Screening MRI-New Pt	2012-10-26	76.7	MT1; GradWarp; N3m <- MPRAGE		349550	All
010_S_0422	M	ADNI Screening	2006-06-15	61.7	MPR; ; N3 <- MPRAGE SENS		67141	All
011_S_4235	M	ADNI2 Screening MRI-New Pt	2011-09-19	63.9	MT1; GradWarp; N3m <- MPRAGE		260231	All
012_S_0634	M	ADNI Screening	2006-06-16	82.2	MPR; ; N3 <- MPRAGE SENS		64584	All
012_S_4012	F	ADNI2 Screening MRI-New Pt	2011-04-08	69.0	MT1; N3m <- MPRAGE ADNI-GO		229345	All
012_S_4128	F	ADNI2 Screening MRI-New Pt	2011-07-29	72.9	MT1; N3m <- MPRAGE		250623	All
012_S_4849	F	ADNI2 Screening MRI-New Pt	2012-07-24	66.0	MT1; N3m <- MPRAGE		321316	All
012_S_4987	M	ADNI2 Screening MRI-New Pt	2012-11-02	69.4	MT1; N3m <- MPRAGE		351339	All
013_S_2389	F	ADNIGO Screening MRI	2011-06-22	57.9	MT1; N3m <- MPRAGE		299280	All
013_S_4268	F	ADNI2 Screening MRI-New Pt	2011-11-01	63.7	MT1; N3m <- MPRAGE		265254	All
013_S_4395	F	ADNI2 Screening MRI-New Pt	2012-01-10	72.5	MT1; N3m <- MPRAGE		280662	All
014_S_0169	F	ADNI Screening	2006-02-07	72.1	MPR; GradWarp; B1 Correction; N3 <- MP-RAGE		40853	All
014_S_0557	M	ADNI Screening	2006-05-31	72.1	MPR; GradWarp; B1 Correction; N3 <- MP-RAGE		39673	All
014_S_2308	M	ADNIGO Screening MRI	2011-02-17	74.9	MT1; GradWarp; N3m <- MPRAGE		222751	All
016_S_1092	M	ADNI Screening	2006-12-11	74.4	MPR; GradWarp; B1 Correction; N3 <- MPRAGE		101406	All
016_S_2031	M	ADNIGO Screening MRI	2010-08-11	72.7	MT1; GradWarp; N3m <- Sag IR-SPGR		222767	All
018_S_2180	F	ADNIGO Screening MRI	2010-12-09	77.8	MT1; N3m <- MPRAGE		222781	All
018_S_4809	M	ADNI2 Screening MRI-New Pt	2012-06-22	78.3	MT1; N3m <- MPRAGE		312863	All
018_S_4868	M	ADNI2 Screening MRI-New Pt	2012-07-27	77.2	MT1; N3m <- MPRAGE		321264	All
018_S_4889	M	ADNI2 Screening MRI-New Pt	2012-08-10	75.7	MT1; N3m <- MPRAGE		326529	All
019_S_4548	M	ADNI2 Screening MRI-New Pt	2012-02-23	84.9	MT1; N3m <- MPRAGE		288881	All
021_S_0178	M	ADNI Screening	2006-02-10	64.9	MPR; GradWarp; N3 <- MP-RAGE		33798	All
021_S_0273	M	ADNI Screening	2006-03-14	62.9	MPR; GradWarp; N3 <- MP-RAGE		33429	All
021_S_2077	M	ADNIGO Screening MRI	2010-09-09	81.1	MT1; GradWarp; N3m <- Sag IR-SPGR		222783	All
021_S_2100	F	ADNIGO Screening MRI	2010-09-28	88.0	MT1; GradWarp; N3m <- Sag IR-SPGR		222787	All
021_S_2124	F	ADNIGO Screening MRI	2010-10-15	82.4	MT1; GradWarp; N3m <- Sag IR-SPGR		222791	All
021_S_2125	F	ADNIGO Screening MRI	2010-10-13	78.3	MT1; GradWarp; N3m <- Sag IR-SPGR		222795	All
021_S_2142	F	ADNIGO Screening MRI	2010-10-22	82.8	MT1; GradWarp; N3m <- Sag IR-SPGR		222809	All
021_S_2150	M	ADNIGO Screening MRI	2010-11-01	72.8	MT1; GradWarp; N3m <- Sag IR-SPGR		222811	All
021_S_4419	F	ADNI2 Screening MRI-New Pt	2011-12-19	63.9	MT1; GradWarp; N3m <- Sag IR-SPGR		273516	All
021_S_4744	F	ADNI2 Screening MRI-New Pt	2012-05-31	72.4	MT1; GradWarp; N3m <- Sag IR-SPGR		312651	All
022_S_0004	M	ADNI Screening	2005-09-22	67.7	MPR; GradWarp; B1 Correction; N3 <- MPRAGE		64626	All
022_S_0961	M	ADNI Screening	2006-10-20	72.9	MPR; GradWarp; B1 Correction; N3 <- MPRAGE SAG		59596	All
022_S_2167	M	ADNIGO Screening MRI	2010-11-02	80.8	MT1; GradWarp; N3m <- MPRAGE		222841	All
022_S_2263	M	ADNIGO Screening MRI	2011-01-18	62.2	MT1; GradWarp; N3m <- MPRAGE		222851	All
022_S_2379	M	ADNIGO Screening MRI	2011-05-13	66.1	MT1; GradWarp; N3m <- MPRAGE		236970	All
022_S_4444	M	ADNI2 Screening MRI-New Pt	2012-02-14	77.7	MT1; GradWarp; N3m <- MPRAGE		285472	All
022_S_5004	M	ADNI2 Screening MRI-New Pt	2012-11-06	64.7	MT1; GradWarp; N3m <- MPRAGE		349822	All
023_S_1046	M	ADNI Screening	2006-11-06	71.7	MPR; GradWarp; B1 Correction; N3 <- MPRAGE		46391	All
023_S_2068	M	ADNIGO Screening MRI	2010-09-17	83.3	MT1; GradWarp; N3m <- MPRAGE		222458	All
023_S_4122	M	ADNI2 Screening MRI-New Pt	2011-08-26	67.0	MT1; GradWarp; N3m <- MPRAGE		254783	All
024_S_2239	F	ADNIGO Screening MRI	2010-12-03	73.6	MT1; GradWarp; N3m <- MPRAGE		222916	All
024_S_4169	F	ADNI2 Screening MRI-New Pt	2011-08-12	62.1	MT1; GradWarp; N3m <- MPRAGE		254748	All
024_S_4674	M	ADNI2 Screening MRI-New Pt	2012-04-20	78.0	MT1; GradWarp; N3m <- MPRAGE		300950	All
027_S_0116	M	ADNI Screening	2006-01-27	78.5	MPR; GradWarp; B1 Correction; N3 <- MP-RAGE		34324	All
027_S_0307	M	ADNI Screening	2006-04-06	78.6	MPR; GradWarp; B1 Correction; N3 <- MP-RAGE		34158	All
027_S_0644	M	ADNI Screening	2006-06-16	75.2	MPR; GradWarp; B1 Correction; N3 <- MP-RAGE		34239	All
027_S_1045	F	ADNI Screening	2006-11-03	82.7	MPR; GradWarp; B1 Correction; N3 <- MP-RAGE		47208	All
027_S_2183	M	ADNIGO Screening MRI	2010-11-12	83.2	MT1; GradWarp; N3m <- Sag IR-SPGR		222931	All
027_S_2219	M	ADNIGO Screening MRI	2010-12-07	74.4	MT1; GradWarp; N3m <- Sag IR-SPGR		222933	All
027_S_2245	F	ADNIGO Screening MRI	2010-12-14	57.1	MT1; GradWarp; N3m <- Sag IR-SPGR		222935	All
027_S_2336	F	ADNIGO Screening MRI	2011-03-20	73.0	MT1; GradWarp; N3m <- Sag IR-SPGR		225376	All
027_S_4804	M	ADNI2 Screening MRI-New Pt	2012-07-16	79.5	MT1; GradWarp; N3m <- Sag IR-SPGR		321468	All
027_S_4869	M	ADNI2 Screening MRI-New Pt	2012-08-19	77.4	MT1; GradWarp; N3m <- Sag IR-SPGR		326588	All
027_S_4919	F	ADNI2 Screening MRI-New Pt	2012-08-31	74.9	MT1; GradWarp; N3m <- SAG IR-SPGR		331861	All
027_S_4926	M	ADNI2 Screening MRI-New Pt	2012-09-20	62.6	MT1; N3m <- SAG IR-SPGR		337589	All
027_S_4966	M	ADNI2 Screening MRI-New Pt	2012-10-13	61.8	MT1; N3m <- SAG IR-SPGR		340506	All
029_S_1218	F	ADNI Screening	2007-01-23	85.5	MPR; GradWarp; B1 Correction; N3 <- MP-RAGE		67388	All
029_S_1384	M	ADNI Screening	2007-03-28	72.1	MPR; GradWarp; B1 Correction; N3 <- MP-RAGE		64902	All
029_S_2376	M	ADNIGO Screening MRI	2011-07-01	82.1	MT1; GradWarp; N3m <- IR-SPGR		394814	All
029_S_2395	M	ADNIGO Screening MRI	2011-08-15	72.8	MT1; GradWarp; N3m <- IR-SPGR		254758	All
029_S_5135	M	ADNI2 Screening MRI-New Pt	2013-04-24	77.1	MT1; GradWarp; N3m <- Sag IR-FSPGR		432881	All
031_S_0351	M	ADNI Screening	2006-04-18	68.5	MPR; GradWarp; N3 <- MP-RAGE		65396	All
031_S_0867	M	ADNI Screening	2006-09-20	71.9	MPR; GradWarp; N3 <- MP-RAGE		67404	All
031_S_2018	F	ADNIGO Screening MRI	2010-07-02	76.6	MT1; N3m <- MPRAGE		222947	All
031_S_2022	M	ADNIGO Screening MRI	2010-07-14	66.1	MT1; N3m <- MPRAGE		222954	All
031_S_2233	F	ADNIGO Screening MRI	2010-12-15	55.7	MT1; N3m <- MPRAGE		222973	All
031_S_4029	M	ADNI2 Screening MRI-New Pt	2011-04-26	61.1	MT1; N3m <- MPRAGE		232860	All
031_S_4476	M	ADNI2 Screening MRI-New Pt	2012-01-27	88.7	MT1; N3m <- MPRAGE		281841	All
031_S_4590	F	ADNI2 Screening MRI-New Pt	2012-03-15	60.3	MT1; N3m <- MPRAGE		291927	All
032_S_0718	F	ADNI Screening	2006-07-12	80.5	MPR; ; N3 <- MPRAGE		36473	All
032_S_2119	M	ADNIGO Screening MRI	2010-10-05	71.8	MT1; GradWarp; N3m <- MPRAGE		222998	All
032_S_2247	M	ADNIGO Screening MRI	2010-12-22	65.3	MT1; GradWarp; N3m <- MPRAGE		223011	All
033_S_1284	M	ADNI Screening	2007-02-12	86.0	MPR; GradWarp; B1 Correction; N3 <- MP-RAGE		54798	All
035_S_0033	M	ADNI Screening	2005-11-22	83.5	MPR; GradWarp; B1 Correction; N3 <- MPRAGE		45165	All
035_S_2061	F	ADNIGO Screening MRI	2010-09-13	66.2	MT1; GradWarp; N3m <- MPRAGE		223013	All
035_S_2074	M	ADNIGO Screening MRI	2010-11-19	62.1	MT1; GradWarp; N3m <- MPRAGE		223015	All
036_S_0656	M	ADNI Screening	2006-07-07	82.6	MPR; GradWarp; B1 Correction; N3 <- MPRAGE		36923	All
036_S_0673	M	ADNI Screening	2006-07-21	78.4	MPR; GradWarp; B1 Correction; N3 <- MPRAGE		36948	All
036_S_2378	M	ADNIGO Screening MRI	2011-05-26	60.0	MT1; GradWarp; N3m <- MPRAGE		238655	All
036_S_2380	M	ADNIGO Screening MRI	2011-06-01	68.0	MT1; GradWarp; N3m <- MPRAGE		241348	All
036_S_4736	M	ADNI2 Screening MRI-New Pt	2012-05-30	71.9	MT1; N3m <- MPRAGE		312653	All
037_S_0377	M	ADNI Screening	2006-05-02	79.5	MPR; GradWarp; N3 <- MP-RAGE		83093	All
037_S_1421	F	ADNI Screening	2007-08-27	74.5	MPR; GradWarp; N3 <- MP-RAGE		79947	All
037_S_4146	M	ADNI2 Screening MRI-New Pt	2011-09-07	61.9	MT1; GradWarp; N3m <- MPRAGE		255435	All
037_S_4214	M	ADNI2 Screening MRI-New Pt	2011-09-12	74.3	MT1; GradWarp; N3m <- MPRAGE		258627	All
037_S_4302	M	ADNI2 Screening MRI-New Pt	2011-10-26	76.1	MT1; GradWarp; N3m <- MPRAGE		263752	All
037_S_4381	F	ADNI2 Screening MRI-New Pt	2012-01-18	55.1	MT1; GradWarp; N3m <- MPRAGE		280574	All
037_S_4750	F	ADNI2 Screening MRI-New Pt	2012-07-02	83.8	MT1; GradWarp; N3m <- MPRAGE		314559	All
041_S_0679	M	ADNI Screening	2006-07-20	63.1	MPR; GradWarp; B1 Correction; N3 <- MPRAGE		40045	All
041_S_1260	M	ADNI Screening	2007-02-01	71.2	MPR; GradWarp; B1 Correction; N3 <- MPRAGE		65238	All
041_S_1418	M	ADNI Screening	2007-07-27	81.6	MPR; GradWarp; B1 Correction; N3 <- MPRAGE		73637	All
041_S_4004	F	ADNI2 Screening MRI-New Pt	2011-04-18	66.9	MT1; GradWarp; N3m <- MPRAGE		229337	All
041_S_4051	M	ADNI2 Screening MRI-New Pt	2011-06-22	70.8	MT1; GradWarp; N3m <- MPRAGE		241798	All
041_S_4510	F	ADNI2 Screening MRI-New Pt	2012-02-10	66.5	MT1; GradWarp; N3m <- MPRAGE		285452	All
041_S_4513	M	ADNI2 Screening MRI-New Pt	2012-02-29	60.7	MT1; GradWarp; N3m <- MPRAGE		296425	All
041_S_4874	F	ADNI2 Screening MRI-New Pt	2012-08-02	57.8	MT1; GradWarp; N3m <- MPRAGE		322301	All
041_S_4876	M	ADNI2 Screening MRI-New Pt	2012-08-14	74.3	MT1; GradWarp; N3m <- MPRAGE		326580	All
041_S_4989	F	ADNI2 Screening MRI-New Pt	2012-10-19	60.2	MT1; GradWarp; N3m <- MPRAGE		342390	All
051_S_1040	M	ADNI Screening	2006-10-31	71.6	MPR; GradWarp; B1 Correction; N3 <- MPRAGE		58033	All
051_S_1072	F	ADNI Screening	2006-11-24	59.9	MPR; GradWarp; B1 Correction; N3 <- MPRAGE		58010	All
051_S_1131	M	ADNI Screening	2006-12-15	86.5	MPR; GradWarp; B1 Correction; N3 <- MPRAGE		62942	All
052_S_0989	F	ADNI Screening	2006-11-14	64.4	MPR; GradWarp; B1 Correction; N3 <- MP-RAGE		64178	All
052_S_1352	M	ADNI Screening	2007-03-06	86.0	MPR; GradWarp; B1 Correction; N3 <- MP-RAGE		62318	All
052_S_2249	M	ADNIGO Screening MRI	2010-12-14	75.9	MT1; GradWarp; N3m <- Sag IR-SPGR		223039	All
052_S_4626	M	ADNI2 Screening MRI-New Pt	2012-04-03	69.3	MT1; GradWarp; N3m <- Sag IR-SPGR		296423	All
052_S_4944	M	ADNI2 Screening MRI-New Pt	2012-10-19	68.1	MT1; GradWarp; N3m <- Sag IR-SPGR		350690	All
053_S_0621	F	ADNI Screening	2006-06-12	62.4	MPR; GradWarp; B1 Correction; N3 <- MP-RAGE		64188	All
053_S_0919	M	ADNI Screening	2006-10-16	62.5	MPR; GradWarp; B1 Correction; N3 <- MP-RAGE		65684	All
053_S_2357	M	ADNIGO Screening MRI	2011-04-20	71.8	MT1; N3m <- MPRAGE		229333	All
053_S_2396	F	ADNIGO Screening MRI	2011-07-27	70.4	MT1; N3m <- MPRAGE		248669	All
053_S_4557	F	ADNI2 Screening MRI-New Pt	2012-03-08	83.4	MT1; N3m <- MPRAGE		291000	All
053_S_4813	M	ADNI2 Screening MRI-New Pt	2012-07-16	67.7	MT1; N3m <- MPRAGE		322469	All
057_S_0464	M	ADNI Screening	2006-05-17	83.2	MPR; GradWarp; B1 Correction; N3 <- MPRAGE		34706	All
057_S_1269	M	ADNI Screening	2007-01-31	73.6	MPR; GradWarp; B1 Correction; N3 <- MPRAGE		68544	All
062_S_1182	F	ADNI Screening	2007-01-17	76.2	MPR; GradWarp; B1 Correction; N3 <- MPRAGE		50565	All
067_S_0176	M	ADNI Screening	2006-04-03	74.9	MPR; GradWarp; B1 Correction; N3 <- MPRAGE		34796	All
067_S_0290	M	ADNI Screening	2006-03-28	75.3	MPR; GradWarp; B1 Correction; N3 <- MPRAGE		34841	All
067_S_0607	F	ADNI Screening	2006-06-27	78.1	MPR; GradWarp; B1 Correction; N3 <- MPRAGE		35937	All
067_S_2196	F	ADNIGO Screening MRI	2010-11-22	68.4	MT1; GradWarp; N3m <- MPRAGE		223055	All
067_S_2301	M	ADNIGO Screening MRI	2011-02-16	65.8	MT1; GradWarp; N3m <- MPRAGE		223058	All
067_S_2304	M	ADNIGO Screening MRI	2011-02-24	61.4	MT1; GradWarp; N3m <- MPRAGE		223061	All
067_S_4054	F	ADNI2 Screening MRI-New Pt	2011-05-25	68.4	MT1; GradWarp; N3m <- MPRAGE		238653	All
067_S_4072	F	ADNI2 Screening MRI-New Pt	2011-07-06	62.4	MT1; GradWarp; N3m <- MPRAGE		296321	All
067_S_4184	F	ADNI2 Screening MRI-New Pt	2011-09-08	62.4	MT1; GradWarp; N3m <- MPRAGE		255433	All
067_S_4212	M	ADNI2 Screening MRI-New Pt	2011-09-06	64.8	MT1; GradWarp; N3m <- MPRAGE		255421	All
067_S_4310	F	ADNI2 Screening MRI-New Pt	2011-10-27	62.4	MT1; GradWarp; N3m <- MPRAGE		265199	All
067_S_4767	F	ADNI2 Screening MRI-New Pt	2012-06-11	66.5	MT1; GradWarp; N3m <- MPRAGE		312678	All
067_S_4782	M	ADNI2 Screening MRI-New Pt	2012-07-26	72.0	MT1; GradWarp; N3m <- MPRAGE		322519	All
068_S_0401	M	ADNI Screening	2006-04-25	64.0	MPR; ; N3 <- ADNI MPRAGE		36996	All
068_S_0478	M	ADNI Screening	2006-05-16	56.2	MPR; ; N3 <- ADNI MPRAGE		37043	All
068_S_0802	F	ADNI Screening	2006-08-25	81.0	MPR; ; N3 <- ADNI MPRAGE		37048	All
068_S_2168	M	ADNIGO Screening MRI	2010-11-01	71.4	MT1; GradWarp; N3m <- MPRAGE		223063	All
068_S_2184	F	ADNIGO Screening MRI	2010-11-15	80.5	MT1; GradWarp; N3m <- MPRAGE		223067	All
068_S_2187	F	ADNIGO Screening MRI	2010-11-15	57.8	MT1; GradWarp; N3m <- MPRAGE		223069	All
068_S_2315	F	ADNIGO Screening MRI	2011-03-08	68.4	MT1; GradWarp; N3m <- MPRAGE		225398	All
068_S_4061	F	ADNI2 Screening MRI-New Pt	2011-06-03	64.2	MT1; GradWarp; N3m <- MPRAGE		241364	All
068_S_4067	M	ADNI2 Screening MRI-New Pt	2011-06-06	65.1	MT1; GradWarp; N3m <- MPRAGE		241366	All
068_S_4217	M	ADNI2 Screening MRI-New Pt	2011-09-06	76.5	MT1; GradWarp; N3m <- MPRAGE		255437	All
068_S_4332	M	ADNI2 Screening MRI-New Pt	2011-11-14	69.1	MT1; GradWarp; N3m <- MPRAGE		267769	All
068_S_4431	M	ADNI2 Screening MRI-New Pt	2012-02-06	74.2	MT1; GradWarp; N3m <- MPRAGE		286646	All
072_S_1211	M	ADNI Screening	2007-03-09	87.0	MPR; ; N3 <- MPRAGE		64956	All
072_S_1380	M	ADNI Screening	2007-04-16	84.9	MPR; ; N3 <- MPRAGE		64331	All
072_S_2037	M	ADNIGO Screening MRI	2010-08-09	75.9	MT1; N3m <- MPRAGE		222683	All
072_S_2072	M	ADNIGO Screening MRI	2010-09-09	72.9	MT1; N3m <- MPRAGE		223259	All
072_S_2083	F	ADNIGO Screening MRI	2010-09-14	88.4	MT1; N3m <- MPRAGE		223263	All
072_S_2093	F	ADNIGO Screening MRI	2010-10-08	59.6	MT1; GradWarp; N3m <- MPRAGE		223267	All
072_S_2116	M	ADNIGO Screening MRI	2010-10-26	61.8	MT1; GradWarp; N3m <- MPRAGE		223271	All
072_S_2164	F	ADNIGO Screening MRI	2010-11-02	71.0	MT1; GradWarp; N3m <- MPRAGE		223279	All
072_S_4063	F	ADNI2 Screening MRI-New Pt	2011-06-17	59.3	MT1; GradWarp; N3m <- MPRAGE		241403	All
072_S_4206	M	ADNI2 Screening MRI-New Pt	2011-09-02	68.7	MT1; GradWarp; N3m <- MPRAGE		255405	All
072_S_4226	F	ADNI2 Screening MRI-New Pt	2011-09-26	63.0	MT1; GradWarp; N3m <- MPRAGE		258717	All
072_S_4383	M	ADNI2 Screening MRI-New Pt	2011-12-09	72.1	MT1; GradWarp; N3m <- MPRAGE		272712	All
072_S_4390	F	ADNI2 Screening MRI-New Pt	2011-12-08	76.3	MT1; GradWarp; N3m <- MPRAGE		272714	All
072_S_4394	F	ADNI2 Screening MRI-New Pt	2011-12-28	76.0	MT1; GradWarp; N3m <- MPRAGE		275763	All
072_S_4465	F	ADNI2 Screening MRI-New Pt	2012-02-14	61.2	MT1; GradWarp; N3m <- MPRAGE		285484	All
072_S_4522	M	ADNI2 Screening MRI-New Pt	2012-02-17	66.9	MT1; GradWarp; N3m <- MPRAGE		286083	All
072_S_4539	F	ADNI2 Screening MRI-New Pt	2012-03-05	66.5	MT1; GradWarp; N3m <- MPRAGE		296336	All
072_S_4613	M	ADNI2 Screening MRI-New Pt	2012-04-02	67.9	MT1; GradWarp; N3m <- MPRAGE		296329	All
072_S_4871	F	ADNI2 Screening MRI-New Pt	2012-08-09	66.6	MT1; GradWarp; N3m <- MPRAGE		326503	All
072_S_4941	M	ADNI2 Screening MRI-New Pt	2012-10-10	60.3	MT1; GradWarp; N3m <- MPRAGE		340527	All
073_S_0746	F	ADNI Screening	2006-11-30	73.9	MPR; GradWarp; B1 Correction; N3 <- MPRAGE		63117	All
073_S_2153	M	ADNIGO Screening MRI	2010-11-05	76.6	MT1; GradWarp; N3m <- MPRAGE		223283	All
073_S_2182	M	ADNIGO Screening MRI	2010-11-30	65.6	MT1; GradWarp; N3m <- MPRAGE		223287	All
073_S_2191	F	ADNIGO Screening MRI	2011-01-07	66.9	MT1; GradWarp; N3m <- MPRAGE		223297	All
073_S_2225	M	ADNIGO Screening MRI	2011-01-27	70.6	MT1; GradWarp; N3m <- MPRAGE		223326	All
073_S_2264	M	ADNIGO Screening MRI	2011-02-03	69.6	MT1; GradWarp; N3m <- MPRAGE		223345	All
073_S_4216	M	ADNI2 Screening MRI-New Pt	2011-08-31	56.4	MT1; GradWarp; N3m <- MPRAGE		254822	All
073_S_4300	F	ADNI2 Screening MRI-New Pt	2011-10-12	80.6	MT1; GradWarp; N3m <- MPRAGE		263689	All
073_S_4311	F	ADNI2 Screening MRI-New Pt	2011-10-17	72.6	MT1; GradWarp; N3m <- MPRAGE		263680	All
073_S_4312	M	ADNI2 Screening MRI-New Pt	2011-10-17	69.3	MT1; GradWarp; N3m <- MPRAGE		263682	All
073_S_4360	F	ADNI2 Screening MRI-New Pt	2011-11-04	59.5	MT1; GradWarp; N3m <- MPRAGE		267765	All
073_S_4443	M	ADNI2 Screening MRI-New Pt	2011-12-22	67.9	MT1; GradWarp; N3m <- MPRAGE		274669	All
073_S_4614	F	ADNI2 Screening MRI-New Pt	2012-03-16	67.7	MT1; GradWarp; N3m <- MPRAGE		291929	All
073_S_4986	M	ADNI2 Screening MRI-New Pt	2012-10-04	85.3	MT1; GradWarp; N3m <- MPRAGE		339187	All
082_S_2121	F	ADNIGO Screening MRI	2010-10-12	67.9	MT1; GradWarp; N3m <- MPRAGE		223362	All
082_S_2307	F	ADNIGO Screening MRI	2011-02-15	78.7	MT1; GradWarp; N3m <- MPRAGE		223367	All
094_S_0921	M	ADNI Screening	2006-10-02	71.5	MPR; GradWarp; B1 Correction; N3 <- MP-RAGE		49509	All
094_S_1188	F	ADNI Screening	2006-12-28	81.3	MPR; GradWarp; B1 Correction; N3 <- MP-RAGE		66050	All
094_S_1314	F	ADNI Screening	2007-02-26	80.8	MPR; GradWarp; B1 Correction; N3 <- MP-RAGE		63195	All
094_S_1417	M	ADNI Screening	2007-07-16	63.2	MPR; GradWarp; B1 Correction; N3 <- MP-RAGE		73646	All
094_S_2238	M	ADNIGO Screening MRI	2010-12-10	68.6	MT1; GradWarp; N3m <- Sag IR-SPGR		223373	All
094_S_4630	F	ADNI2 Screening MRI-New Pt	2012-04-03	65.5	MT1; GradWarp; N3m <- Sag IR-SPGR		846730	All
094_S_4858	M	ADNI2 Screening MRI-New Pt	2012-09-11	55.2	MT1; GradWarp; N3m <- Sag IR-SPGR		846433	All
098_S_2052	M	ADNIGO Screening MRI	2010-09-08	73.2	MT1; GradWarp; N3m <- Sag IR-SPGR		223379	All
098_S_2079	M	ADNIGO Screening MRI	2010-09-22	65.7	MT1; GradWarp; N3m <- Sag IR-SPGR		223385	All
099_S_0291	M	ADNI Screening	2006-03-09	79.4	MPR; GradWarp; B1 Correction; N3 <- MPRAGE		34523	All
099_S_0551	M	ADNI Screening	2006-05-18	64.2	MPR; GradWarp; B1 Correction; N3 <- MPRAGE		34581	All
099_S_1034	M	ADNI Screening	2006-11-02	75.2	MPR; GradWarp; B1 Correction; N3 <- MPRAGE		47952	All
099_S_2063	M	ADNIGO Screening MRI	2010-10-15	68.4	MT1; GradWarp; N3m <- MPRAGE		296532	All
099_S_2146	M	ADNIGO Screening MRI	2010-11-09	66.5	MT1; GradWarp; N3m <- MPRAGE		223458	All
099_S_4202	M	ADNI2 Screening MRI-New Pt	2011-09-27	70.7	MT1; GradWarp; N3m <- MPRAGE		260235	All
099_S_4205	F	ADNI2 Screening MRI-New Pt	2011-10-07	81.6	MT1; GradWarp; N3m <- MPRAGE		261079	All
099_S_4463	M	ADNI2 Screening MRI-New Pt	2012-02-02	66.6	MT1; GradWarp; N3m <- MPRAGE		283954	All
099_S_4498	F	ADNI2 Screening MRI-New Pt	2012-03-15	77.7	MT1; GradWarp; N3m <- MPRAGE		291051	All
100_S_0006	F	ADNI Screening	2005-11-15	80.5	MPR; ; N3 <- ADNI STUDY MPRAGE1		33024	All
100_S_0296	M	ADNI Screening	2006-04-03	79.3	MPR; ; N3 <- MPRAGE SENS		33118	All
100_S_4556	M	ADNI2 Screening MRI-New Pt	2012-04-26	73.0	MT1; N3m <- MPRAGE		305408	All
109_S_0950	M	ADNI Screening	2006-10-25	73.6	MPR; GradWarp; B1 Correction; N3 <- MPRAGE		97195	All
109_S_1114	F	ADNI Screening	2006-12-27	78.5	MPR; GradWarp; B1 Correction; N3 <- MPRAGE		63488	All
109_S_1183	M	ADNI Screening	2007-01-03	80.3	MPR; GradWarp; B1 Correction; N3 <- MPRAGE		66166	All
109_S_2200	F	ADNIGO Screening MRI	2010-11-22	76.1	MT1; GradWarp; N3m <- Sag IR-SPGR		223481	All
109_S_4380	M	ADNI2 Screening MRI-New Pt	2011-12-22	72.0	MT1; GradWarp; N3m <- Sag IR-SPGR		276573	All
109_S_4455	M	ADNI2 Screening MRI-New Pt	2012-02-02	64.3	MT1; GradWarp; N3m <- Sag IR-SPGR		285905	All
109_S_4531	M	ADNI2 Screening MRI-New Pt	2012-03-13	73.9	MT1; GradWarp; N3m <- Sag IR-SPGR		291870	All
109_S_4594	M	ADNI2 Screening MRI-New Pt	2012-03-30	62.2	MT1; GradWarp; N3m <- Sag IR-SPGR		300258	All
114_S_1118	M	ADNI Screening	2006-12-08	82.6	MPR; GradWarp; B1 Correction; N3 <- MPRAGE		49767	All
114_S_2392	F	ADNIGO Screening MRI	2011-06-21	64.5	MT1; GradWarp; N3m <- MPRAGE		242885	All
114_S_5047	F	ADNI2 Screening MRI-New Pt	2012-12-07	68.9	MT1; GradWarp; N3m <- MPRAGE		352008	All
116_S_4199	M	ADNI2 Screening MRI-New Pt	2011-08-24	59.1	MT1; GradWarp; N3m <- MPRAGE		254785	All
116_S_4635	F	ADNI2 Screening MRI-New Pt	2012-03-29	72.8	MT1; GradWarp; N3m <- MPRAGE		296402	All
116_S_4898	M	ADNI2 Screening MRI-New Pt	2012-08-08	75.2	MT1; GradWarp; N3m <- MPRAGE		326508	All
123_S_1300	F	ADNI Screening	2007-03-08	73.6	MPR; ; N3 <- ADNI MPRAGE		66304	All
123_S_2055	M	ADNIGO Screening MRI	2010-08-19	75.3	MT1; GradWarp; N3m <- MPRAGE		225427	All
123_S_2363	M	ADNIGO Screening MRI	2011-04-22	58.9	MT1; GradWarp; N3m <- MPRAGE		229341	All
123_S_4127	F	ADNI2 Screening MRI-New Pt	2011-08-03	63.2	MT1; GradWarp; N3m <- MPRAGE		250621	All
123_S_4170	F	ADNI2 Screening MRI-New Pt	2011-08-27	65.7	MT1; GradWarp; N3m <- MPRAGE		254811	All
123_S_4780	F	ADNI2 Screening MRI-New Pt	2012-06-21	70.3	MT1; GradWarp; N3m <- MPRAGE		312845	All
123_S_4806	M	ADNI2 Screening MRI-New Pt	2012-06-21	56.0	MT1; GradWarp; N3m <- MPRAGE		312849	All
126_S_0709	M	ADNI Screening	2006-07-26	84.0	MPR; GradWarp; B1 Correction; N3 <- SAG MP-RAGE		38963	All
126_S_1187	M	ADNI Screening	2007-01-17	76.5	MPR; GradWarp; B1 Correction; N3 <- SAG MP-RAGE		48958	All
126_S_2360	M	ADNIGO Month 3 MRI	2011-08-04	63.4	MT1; GradWarp; N3m <- Sag IR-SPGR		250643	All
126_S_2405	F	ADNIGO Screening MRI	2011-09-29	71.7	MT1; GradWarp; N3m <- Sag IR-SPGR		260275	All
126_S_2407	F	ADNIGO Screening MRI	2011-11-21	68.1	MT1; GradWarp; N3m <- Sag IR-SPGR		270025	All
126_S_4514	F	ADNI2 Screening MRI-New Pt	2012-02-10	67.7	MT1; GradWarp; N3m <- Sag IR-SPGR		285133	All
126_S_4896	M	ADNI2 Screening MRI-New Pt	2012-08-08	68.2	MT1; GradWarp; N3m <- Sag IR-SPGR		326506	All
127_S_1140	M	ADNI Screening	2006-12-14	84.5	MPR; GradWarp; B1 Correction; N3 <- MP-RAGE		63636	All
127_S_1419	M	ADNI Screening	2007-07-23	78.0	MPR; GradWarp; B1 Correction; N3 <- MP-RAGE		73655	All
127_S_2234	F	ADNIGO Screening MRI	2010-12-08	63.7	MT1; GradWarp; N3m <- Sag IR-SPGR		223495	All
127_S_4210	M	ADNI2 Screening MRI-New Pt	2011-09-08	64.0	MT1; GradWarp; N3m <- Sag IR-SPGR		255431	All
127_S_4301	M	ADNI2 Screening MRI-New Pt	2011-10-24	74.7	MT1; GradWarp; N3m <- Sag IR-SPGR		263740	All
127_S_4624	F	ADNI2 Screening MRI-New Pt	2012-05-31	77.9	MT1; GradWarp; N3m <- Sag IR-SPGR		312640	All
128_S_0138	M	ADNI Screening	2006-01-25	86.4	MPR; GradWarp; N3 <- MP-RAGE		104520	All
128_S_0188	M	ADNI Screening	2006-02-06	86.2	MPR; GradWarp; N3 <- MP-RAGE		69635	All
128_S_0200	M	ADNI Screening	2006-02-13	61.6	MPR; GradWarp; N3 <- MP-RAGE		68799	All
128_S_0205	F	ADNI Screening	2006-02-10	66.6	MPR; GradWarp; N3 <- MP-RAGE		68809	All
128_S_0225	F	ADNI Screening	2006-02-15	82.4	MPR; GradWarp; N3 <- MP-RAGE		68840	All
128_S_0608	F	ADNI Screening	2006-06-01	68.5	MPR; GradWarp; N3 <- MP-RAGE		69015	All
128_S_0715	F	ADNI Screening	2006-07-18	80.1	MPR-R; GradWarp; N3 <- MP-RAGE-Repeat		89787	All
128_S_0770	M	ADNI Screening	2006-07-28	71.3	MPR; GradWarp; N3 <- MP-RAGE		70857	All
128_S_1088	M	ADNI Screening	2006-12-07	88.0	MPR; GradWarp; B1 Correction; N3 <- MPRAGE NO ANGLE		69099	All
128_S_1408	M	ADNI Screening	2007-07-27	71.6	MPR; GradWarp; B1 Correction; N3 <- SAG 3D MPRAGE		69284	All
128_S_2002	M	ADNIGO Screening MRI	2010-06-17	65.0	MT1; GradWarp; N3m <- MPRAGE		223497	All
128_S_2036	F	ADNIGO Screening MRI	2010-08-17	66.8	MT1; GradWarp; N3m <- MPRAGE		223509	All
128_S_2045	M	ADNIGO Screening MRI	2010-08-26	72.5	MT1; GradWarp; N3m <- MPRAGE		223513	All
128_S_2123	F	ADNIGO Screening MRI	2010-10-21	64.0	MT1; GradWarp; N3m <- MPRAGE		223519	All
128_S_2220	M	ADNIGO Screening MRI	2010-12-14	82.2	MT1; GradWarp; N3m <- MPRAGE		223525	All
128_S_4553	F	ADNI2 Screening MRI-New Pt	2012-02-20	68.6	MT1; GradWarp; N3m <- MPRAGE		286635	All
128_S_4571	M	ADNI2 Screening MRI-New Pt	2012-03-10	60.6	MT1; GradWarp; N3m <- MPRAGE		290959	All
128_S_4636	F	ADNI2 Screening MRI-New Pt	2012-03-27	77.1	MT1; GradWarp; N3m <- MPRAGE		295861	All
128_S_4653	F	ADNI2 Screening MRI-New Pt	2012-04-18	80.5	MT1; GradWarp; N3m <- MPRAGE		300250	All
128_S_4742	F	ADNI2 Screening MRI-New Pt	2012-05-31	70.7	MT1; GradWarp; N3m <- MPRAGE		312658	All
128_S_4842	F	ADNI2 Screening MRI-New Pt	2012-07-13	73.1	MT1; GradWarp; N3m <- MPRAGE		322939	All
128_S_5066	M	ADNI2 Screening MRI-New Pt	2012-12-21	79.8	MT1; GradWarp; N3m <- MPRAGE		358509	All
129_S_1246	M	ADNI Screening	2007-02-06	72.5	MPR; GradWarp; N3 <- MP-RAGE		69732	All
129_S_2332	F	ADNIGO Screening MRI	2011-03-08	70.6	MT1; GradWarp; N3m <- IR-SPGR		225431	All
129_S_2347	M	ADNIGO Screening MRI	2011-04-08	71.2	MT1; GradWarp; N3m <- IR-SPGR		312705	All
129_S_4073	M	ADNI2 Screening MRI-New Pt	2011-06-20	76.3	MT1; GradWarp; N3m <- IR-SPGR		241399	All
129_S_4220	F	ADNI2 Screening MRI-New Pt	2011-09-13	71.3	MT1; GradWarp; N3m <- IR-SPGR		258655	All
129_S_4287	F	ADNI2 Screening MRI-New Pt	2011-10-20	71.0	MT1; GradWarp; N3m <- IR-SPGR		263726	All
130_S_0102	F	ADNI Screening	2005-12-28	70.4	MPR; GradWarp; B1 Correction; N3 <- MP-RAGE		39459	All
130_S_0449	F	ADNI Screening	2006-05-31	66.6	MPR; GradWarp; B1 Correction; N3 <- MP-RAGE		121507	All
130_S_0505	M	ADNI Screening	2006-07-25	79.6	MPR; GradWarp; B1 Correction; N3 <- MP-RAGE		39143	All
130_S_0783	F	ADNI Screening	2006-08-17	79.3	MPR; GradWarp; B1 Correction; N3 <- MP-RAGE		39153	All
130_S_4405	M	ADNI2 Screening MRI-New Pt	2012-01-13	71.6	MT1; N3m <- MPRAGE		280550	All
130_S_4417	M	ADNI2 Screening MRI-New Pt	2012-01-18	74.5	MT1; N3m <- MPRAGE		280572	All
130_S_4817	M	ADNI2 Screening MRI-New Pt	2012-07-03	60.7	MT1; N3m <- MPRAGE		322951	All
130_S_4883	F	ADNI2 Screening MRI-New Pt	2012-08-10	76.2	MT1; N3m <- MPRAGE		326532	All
131_S_0384	M	ADNI Screening	2006-03-27	79.9	MPR; GradWarp; B1 Correction; N3 <- MP-RAGE		48001	All
133_S_0771	F	ADNI Screening	2006-09-05	74.3	MPR; GradWarp; B1 Correction; N3 <- MP-RAGE		92281	All
133_S_0792	M	ADNI Screening	2006-08-25	73.6	MPR; GradWarp; B1 Correction; N3 <- MP-RAGE		66371	All
133_S_0912	F	ADNI Screening	2006-10-09	74.0	MPR; GradWarp; B1 Correction; N3 <- MP-RAGE		39999	All
133_S_1031	F	ADNI Screening	2006-10-31	77.2	MPR; GradWarp; B1 Correction; N3 <- MP-RAGE		40018	All
135_S_4281	F	ADNI2 Screening MRI-New Pt	2011-10-14	77.6	MT1; GradWarp; N3m <- MPRAGE		263683	All
135_S_4309	M	ADNI2 Screening MRI-New Pt	2011-10-26	68.3	MT1; GradWarp; N3m <- MPRAGE		263754	All
135_S_4356	M	ADNI2 Screening MRI-New Pt	2011-11-10	68.2	MT1; GradWarp; N3m <- MPRAGE		267753	All
135_S_4489	M	ADNI2 Screening MRI-New Pt	2012-02-02	74.3	MT1; GradWarp; N3m <- MPRAGE		283942	All
135_S_4722	F	ADNI2 Screening MRI-New Pt	2012-05-16	68.0	MT1; GradWarp; N3m <- MPRAGE		305615	All
135_S_4723	F	ADNI2 Screening MRI-New Pt	2012-05-16	69.5	MT1; GradWarp; N3m <- MPRAGE		305621	All
136_S_0107	F	ADNI Screening	2006-02-17	60.8	MPR; GradWarp; B1 Correction; N3 <- MP-RAGE		40444	All
136_S_1227	F	ADNI Screening	2007-02-06	64.7	MPR; GradWarp; B1 Correction; N3 <- MP-RAGE		63837	All
137_S_0158	F	ADNI Screening	2006-02-14	80.5	MPR; GradWarp; N3 <- MP-RAGE		45868	All
137_S_0443	M	ADNI Screening	2006-06-15	63.1	MPR; GradWarp; N3 <- MP-RAGE		46621	All
137_S_0481	M	ADNI Screening	2006-05-11	84.9	MPR; GradWarp; N3 <- MP-RAGE		46639	All
137_S_0668	M	ADNI Screening	2006-08-07	73.6	MPR; GradWarp; N3 <- MP-RAGE		42999	All
137_S_0669	M	ADNI Screening	2006-07-21	63.7	MPR; GradWarp; N3 <- MP-RAGE		43007	All
137_S_0722	M	ADNI Screening	2006-07-26	70.2	MPR; GradWarp; N3 <- MP-RAGE		43020	All
137_S_0800	M	ADNI Screening	2006-08-14	74.2	MPR; GradWarp; N3 <- MP-RAGE		43033	All
137_S_1414	M	ADNI Screening	2007-08-01	74.5	MPR; GradWarp; N3 <- MP-RAGE		74556	All
137_S_4299	F	ADNI2 Screening MRI-New Pt	2011-11-02	76.9	MT1; GradWarp; N3m <- MPRAGE		265267	All
137_S_4351	F	ADNI2 Screening MRI-New Pt	2011-12-02	67.9	MT1; GradWarp; N3m <- MPRAGE		270058	All
137_S_4536	F	ADNI2 Screening MRI-New Pt	2012-02-22	78.0	MT1; GradWarp; N3m <- MPRAGE		288887	All
137_S_4678	F	ADNI2 Screening MRI-New Pt	2012-05-03	72.4	MT1; GradWarp; N3m <- MPRAGE		305449	All
141_S_0851	F	ADNI Screening	2006-09-26	72.7	MPR; GradWarp; B1 Correction; N3 <- MPRAGE		47869	All
141_S_1052	F	ADNI Screening	2006-11-26	69.1	MPR; GradWarp; B1 Correction; N3 <- MPRAGE		47721	All
141_S_1378	F	ADNI Screening	2007-03-26	61.9	MPR; GradWarp; B1 Correction; N3 <- MPRAGE		91303	All
141_S_2333	M	ADNIGO Screening MRI	2011-03-24	67.1	MT1; GradWarp; N3m <- MPRAGE		225435	All
141_S_4160	M	ADNI2 Screening MRI-New Pt	2011-09-04	74.3	MT1; GradWarp; N3m <- MPRAGE		258664	All
153_S_2109	M	ADNIGO Screening MRI	2010-10-05	75.3	MT1; GradWarp; N3m <- MPRAGE		223530	All
153_S_2148	F	ADNIGO Screening MRI	2010-10-26	67.9	MT1; GradWarp; N3m <- MPRAGE		223535	All
153_S_4077	M	ADNI2 Screening MRI-New Pt	2011-06-15	75.5	MT1; GradWarp; N3m <- MPRAGE		296357	All
153_S_4621	M	ADNI2 Screening MRI-New Pt	2012-03-28	69.9	MT1; GradWarp; N3m <- MPRAGE		295881	All
153_S_4838	M	ADNI2 Screening MRI-New Pt	2012-07-18	75.7	MT1; GradWarp; N3m <- MPRAGE		323002	All
941_S_2060	F	ADNIGO Screening MRI	2010-09-08	74.1	MT1; GradWarp; N3m <- MPRAGE		223539	All
941_S_4036	M	ADNI2 Screening MRI-New Pt	2011-05-10	74.1	MT1; GradWarp; N3m <- MPRAGE		236982	All
941_S_4187	M	ADNI2 Screening MRI-New Pt	2011-06-22	61.8	MT1; GradWarp; N3m <- MPRAGE		258653	All
941_S_4764	F	ADNI2 Screening MRI-New Pt	2012-06-01	82.8	MT1; GradWarp; N3m <- MPRAGE		312638	All
